# Supplementary material for: ACVRL1 drives resistance to multitarget tyrosine kinase inhibitors in colorectal cancer by promoting USP15-mediated GPX2 stabilization
Source: BMC Med. 2023 Sep 25;21:366. doi: 10.1186/s12916-023-03066-4 (PMC10518977; doi:10.1186/s12916-023-03066-4)
Supplement: Supplementary file 1 — Additional file 1: Figure S1. Related to Fig. 1.Figure S2. Related to Fig. 2. Figure S3. Related to Fig. 4. Figure S4. Related to Fig. 6. Figure S5. Related to Fig. 7. Figure S6. Interference with the expression of ACVRL1 affects the survival and apoptosis ratio of CRC cells. Figure S7. Interference with the expression of ACVRL1 and GPX2 had no significant effect on the proliferation and differentiation of CRC cells under the treatment of Regorafenib. [file 12916_2023_3066_MOESM1_ESM.zip]

Archive with 9 entries (9 files):
- MD003GI_pACVRL1R2.xlsx
- MD003GI_pENTERR2.xlsx
- Supplementary Figure1R2.tif
- Supplementary Figure2R2.tif
- Supplementary Figure3R2.tif
- Supplementary Figure4R2.tif
- Supplementary Figure5R2.tif
- Supplementary figure6R2.tif
- Supplementary Figure7R2.tif
