# Supplementary material for: ACVRL1 drives resistance to multitarget tyrosine kinase inhibitors in colorectal cancer by promoting USP15-mediated GPX2 stabilization
Source: BMC Med. 2023 Sep 25;21:366. doi: 10.1186/s12916-023-03066-4 (PMC10518977; doi:10.1186/s12916-023-03066-4)
Supplement: Supplementary file 1 — Additional file 1: Figure S1. Related to Fig. 1.Figure S2. Related to Fig. 2. Figure S3. Related to Fig. 4. Figure S4. Related to Fig. 6. Figure S5. Related to Fig. 7. Figure S6. Interference with the expression of ACVRL1 affects the survival and apoptosis ratio of CRC cells. Figure S7. Interference with the expression of ACVRL1 and GPX2 had no significant effect on the proliferation and differentiation of CRC cells under the treatment of Regorafenib. [file 12916_2023_3066_MOESM1_ESM.zip › MD003GI_pACVRL1R2.xlsx]

## Sheet: Sheet1
蛋白编号	蛋白名称	基因名称	蛋白分子量（KDa）	蛋白打分值	序列覆盖率（%）	特异性肽段数目	肽段数目	二级谱图数目
Accession	Protein names	Gene names	MW [kDa]	Protein score	Sequence coverage (%)	# Unique Peptides	# Peptides	# PSMs
P35527	Keratin, type I cytoskeletal 9	KRT9	62.0268	1594.84	56.98	22	23	39
P04264	Keratin, type II cytoskeletal 1	KRT1	65.999	1573.18	44.41	21	26	38
P13645	Keratin, type I cytoskeletal 10	KRT10	58.7917	1561.78	45.38	22	25	33
P35908	Keratin, type II cytoskeletal 2 epidermal	KRT2	65.3932	1477.93	46.95	19	24	31
Q86YZ3	Hornerin	HRNR	282.228	1209.34	21.02	15	15	22
P02533	Keratin, type I cytoskeletal 14	KRT14	51.5294	818.676	37.71	4	17	23
P02538	Keratin, type II cytoskeletal 6A	KRT6A	60.0083	791.036	34.4	4	20	22
Q04695	Keratin, type I cytoskeletal 17	KRT17	48.076	744.171	41.67	10	19	22
P04259	Keratin, type II cytoskeletal 6B	KRT6B	60.0303	736.784	32.62	2	19	21
P13647	Keratin, type II cytoskeletal 5	KRT5	62.34	710.372	27.8	8	17	21
P14618	Pyruvate kinase PKM	PKM	57.9	662.612	34.46	14	14	15
P07355	Annexin A2	ANXA2	38.5798	604.017	40.71	13	13	18
P15924	Desmoplakin	DSP	331.569	508.525	4.74	12	12	12
P08779	Keratin, type I cytoskeletal 16	KRT16	51.2362	485.645	24.31	3	11	13
Q7Z794	Keratin, type II cytoskeletal 1b	KRT77	61.8635	476.886	22.66	9	12	13
P08238	Heat shock protein HSP 90-beta	HSP90AB1	83.2121	437.459	17.68	2	10	11
P05787	Keratin, type II cytoskeletal 8	KRT8	53.6711	425.094	22.15	6	10	11
P19474	E3 ubiquitin-protein ligase TRIM21	TRIM21	54.1351	422.463	16.42	6	6	9
P11216	Glycogen phosphorylase, brain form	PYGB	96.6345	413.861	14.47	10	10	10
P23284	Peptidyl-prolyl cis-trans isomerase B	PPIB	23.7275	397.184	33.8	7	7	10
P11142	Heat shock cognate 71 kDa protein	HSPA8	70.8542	393.069	16.56	5	8	9
Q9BQE3	Tubulin alpha-1C chain	TUBA1C	49.8635	381.074	23.83	8	8	10
P05783	Keratin, type I cytoskeletal 18	KRT18	48.0285	347.882	20.23	7	9	10
Q14764	Major vault protein	MVP	99.2659	335.315	12.32	7	7	7
P07900	Heat shock protein HSP 90-alpha	HSP90AA1	84.6067	323.392	13.25	1	8	8
P08727	Keratin, type I cytoskeletal 19	KRT19	44.0791	318.551	22.5	3	9	10
Q05193	Dynamin-1	DNM1	97.347	305.114	10.53	7	7	7
Q5D862	Filaggrin-2	FLG2	247.928	289.277	6.52	6	6	6
P68371	Tubulin beta-4B chain	TUBB4B	49.799	286.113	21.57	3	7	8
P11021	Endoplasmic reticulum chaperone BiP	HSPA5	72.2884	285.593	12.39	4	6	6
P60709	Actin, cytoplasmic 1	ACTB	41.7097	278.919	18.4	5	5	6
P04406	Glyceraldehyde-3-phosphate dehydrogenase	GAPDH	36.0304	274.43	16.72	4	4	6
P10809	60 kDa heat shock protein, mitochondrial	HSPD1	61.0164	263.833	17.98	7	7	7
Q02413	Desmoglein-1	DSG1	113.676	262.954	6.96	6	6	7
P48735	Isocitrate dehydrogenase [NADP], mitochondrial	IDH2	50.8769	243.026	11.95	5	5	5
P38646	Stress-70 protein, mitochondrial	HSPA9	73.6348	241.38	12.37	7	7	7
P06576	ATP synthase subunit beta, mitochondrial	ATP5F1B	56.5246	240.724	14.74	6	6	6
P07437	Tubulin beta chain	TUBB	49.639	239.997	18.24	2	6	7
P0DMV9	Heat shock 70 kDa protein 1B	HSPA1B	70.009	237.527	10.45	3	5	5
P60842	Eukaryotic initiation factor 4A-I	EIF4A1	46.1246	231.771	17	6	6	6
O75477	Erlin-1	ERLIN1	39.1464	229.941	21.84	4	7	7
O94905	Erlin-2	ERLIN2	37.8155	210.036	21.24	3	6	6
P25705	ATP synthase subunit alpha, mitochondrial	ATP5F1A	59.7136	208.527	9.95	5	5	5
P68104	Elongation factor 1-alpha 1	EEF1A1	50.1091	201.507	17.75	6	6	6
Q969X5	Endoplasmic reticulum-Golgi intermediate compartment protein 1	ERGIC1	32.5715	191.286	8.62	2	2	5
P04843	Dolichyl-diphosphooligosaccharide--protein glycosyltransferase subunit 1	RPN1	68.5268	182.986	9.06	5	5	5
P42704	Leucine-rich PPR motif-containing protein, mitochondrial	LRPPRC	157.805	173.243	4.09	5	5	5
Q6KB66	Keratin, type II cytoskeletal 80	KRT80	50.4938	163.262	10.18	3	4	4
Q5XKE5	Keratin, type II cytoskeletal 79	KRT79	57.8002	161.141	7.48	1	4	4
P02768	Albumin	ALB	69.3215	155.351	2.46	2	2	3
Q06210	Glutamine--fructose-6-phosphate aminotransferase [isomerizing] 1	GFPT1	78.7563	144.892	6.72	3	3	3
Q15758	Neutral amino acid transporter B(0)	SLC1A5	56.5623	133.401	6.84	3	3	3
Q9NXD2	Myotubularin-related protein 10	MTMR10	88.2171	132.055	6.44	3	3	3
Q32P51	Heterogeneous nuclear ribonucleoprotein A1-like 2	HNRNPA1L2	34.2043	128.182	9.38	2	2	2
P41250	Glycine--tRNA ligase	GARS1	83.1126	127.831	3.11	2	2	2
P32119	Peroxiredoxin-2	PRDX2	21.8782	123.003	19.19	3	3	3
P14625	Endoplasmin	HSP90B1	92.4113	122.263	4.61	2	3	3
Q92928	Putative Ras-related protein Rab-1C	RAB1C	22.003	121.959	13.43	1	2	2
P14923	Junction plakoglobin	JUP	81.6927	118.354	4.7	3	3	3
P00338	L-lactate dehydrogenase A chain	LDHA	36.6654	117.851	10.24	3	3	3
Q08554	Desmocollin-1	DSC1	99.9238	116.932	3.24	2	2	2
P61978	Heterogeneous nuclear ribonucleoprotein K	HNRNPK	50.9444	115.052	6.26	2	2	2
Q9Y6N5	Sulfide:quinone oxidoreductase, mitochondrial	SQOR	49.9289	110.995	6.22	2	2	2
P49411	Elongation factor Tu, mitochondrial	TUFM	49.5102	109.952	3.98	2	2	2
P04844	Dolichyl-diphosphooligosaccharide--protein glycosyltransferase subunit 2	RPN2	69.241	108.578	7.61	3	3	3
P16615	Sarcoplasmic/endoplasmic reticulum calcium ATPase 2	ATP2A2	114.683	108.54	3.93	3	3	3
P52209	6-phosphogluconate dehydrogenase, decarboxylating	PGD	53.106	107.734	6.42	2	2	2
Q99623	Prohibitin-2	PHB2	33.2759	106.835	7.69	2	2	2
P17844	Probable ATP-dependent RNA helicase DDX5	DDX5	69.1047	106.132	4.72	3	3	3
P01040	Cystatin-A	CSTA	10.9997	105.68	18.37	1	1	1
P05141	ADP/ATP translocase 2	SLC25A5	32.8312	104.724	11.07	3	3	3
P10599	Thioredoxin	TXN	11.7297	103.396	20.95	2	2	2
P13804	Electron transfer flavoprotein subunit alpha, mitochondrial	ETFA	35.0576	100.764	9.31	2	2	2
P51148	Ras-related protein Rab-5C	RAB5C	23.4678	100.686	11.11	2	2	2
Q08188	Protein-glutamine gamma-glutamyltransferase E	TGM3	76.5836	97.3196	2.89	2	2	2
P61026	Ras-related protein Rab-10	RAB10	22.5266	95.4778	11	1	2	2
P11413	Glucose-6-phosphate 1-dehydrogenase	G6PD	59.219	93.6917	5.05	2	2	2
P06733	Alpha-enolase	ENO1	47.1393	92.4294	6.22	2	2	2
P11387	DNA topoisomerase 1	TOP1	90.6689	92.2953	2.88	2	2	2
P61204	ADP-ribosylation factor 3	ARF3	20.5877	91.9893	14.36	2	2	2
P10412	Histone H1.4	H1-4	21.852	91.9276	14.61	3	3	3
P52272	Heterogeneous nuclear ribonucleoprotein M	HNRNPM	77.4643	91.64	2.19	1	1	1
P05089	Arginase-1	ARG1	34.7133	91.3778	9.32	2	2	2
A0FGR8	Extended synaptotagmin-2	ESYT2	102.294	88.384	3.04	2	2	2
Q08211	ATP-dependent RNA helicase A	DHX9	140.869	88.1413	2.13	2	2	2
Q9HBL7	Plasminogen receptor (KT)	PLGRKT	17.1899	88.0349	8.84	2	2	2
P11166	Solute carrier family 2, facilitated glucose transporter member 1	SLC2A1	54.0485	86.7784	5.49	3	3	3
P22695	Cytochrome b-c1 complex subunit 2, mitochondrial	UQCRC2	48.4129	86.55	3.53	1	1	1
Q07020	60S ribosomal protein L18	RPL18	21.6211	85.15	6.91	1	1	1
P29508	Serpin B3	SERPINB3	44.5365	83.4348	5.13	2	2	2
P06702	Protein S100-A9	S100A9	13.2335	81.8829	13.16	1	1	2
P61106	Ras-related protein Rab-14	RAB14	23.8819	80.583	9.3	1	2	2
Q8N1N4	Keratin, type II cytoskeletal 78	KRT78	56.8305	79.43	2.31	1	1	1
P63244	Receptor of activated protein C kinase 1	RACK1	35.0546	78.8047	5.36	2	2	2
P50991	T-complex protein 1 subunit delta	CCT4	57.8878	78.7124	3.9	2	2	2
P45880	Voltage-dependent anion-selective channel protein 2	VDAC2	31.5465	77.94	3.4	1	1	1
P06748	Nucleophosmin	NPM1	32.5548	76.52	4.42	1	1	1
P30101	Protein disulfide-isomerase A3	PDIA3	56.7468	75.34	3.17	1	1	1
O43143	Pre-mRNA-splicing factor ATP-dependent RNA helicase DHX15	DHX15	90.8752	75.21	1.51	1	1	1
P23396	40S ribosomal protein S3	RPS3	26.6714	74.7344	8.64	2	2	2
P30740	Leukocyte elastase inhibitor	SERPINB1	42.7147	74.3497	5.8	2	2	2
P54886	Delta-1-pyrroline-5-carboxylate synthase	ALDH18A1	87.2475	73.6304	1.89	2	2	2
Q00839	Heterogeneous nuclear ribonucleoprotein U	HNRNPU	90.528	72.17	1.82	1	1	1
P54578	Ubiquitin carboxyl-terminal hydrolase 14	USP14	56.033	70.76	2.83	1	1	1
P62241	40S ribosomal protein S8	RPS8	24.1902	68.69	6.25	1	1	1
P42766	60S ribosomal protein L35	RPL35	14.5426	68.6759	13.82	2	2	2
P24752	Acetyl-CoA acetyltransferase, mitochondrial	ACAT1	45.1706	68.21	3.98	1	1	1
Q6ZVX7	F-box only protein 50	NCCRP1	30.8279	68.0418	6.55	2	2	2
P35268	60S ribosomal protein L22	RPL22	14.7778	66.98	10.16	1	1	1
P47914	60S ribosomal protein L29	RPL29	17.7411	66.44	9.43	1	1	1
Q9UJS0	Calcium-binding mitochondrial carrier protein Aralar2	SLC25A13	74.1286	65.73	1.78	1	1	1
P13639	Elongation factor 2	EEF2	95.277	65.65	1.05	1	1	1
P39656	Dolichyl-diphosphooligosaccharide--protein glycosyltransferase 48 kDa subunit	DDOST	50.769	65.3929	4.82	2	2	2
Q13867	Bleomycin hydrolase	BLMH	52.528	65.34	2.42	1	1	1
A0A075B6P5	Immunoglobulin kappa variable 2-28	IGKV2-28	12.9485	65.11	10.83	1	1	1
P61626	Lysozyme C	LYZ	16.5263	64.34	6.08	1	1	1
P25815	Protein S100-P	S100P	10.3932	63.13	13.68	1	1	1
P46776	60S ribosomal protein L27a	RPL27A	16.551	62.48	7.43	1	1	1
Q9NVI7	ATPase family AAA domain-containing protein 3A	ATAD3A	71.3247	61.74	1.74	1	1	1
P13637	Sodium/potassium-transporting ATPase subunit alpha-3	ATP1A3	111.677	61.1	1.48	1	1	1
P20930	Filaggrin	FLG	434.922	60.9137	0.71	2	2	2
P25311	Zinc-alpha-2-glycoprotein	AZGP1	34.2371	60.55	5.7	1	1	1
P07384	Calpain-1 catalytic subunit	CAPN1	81.8382	59.4	1.54	1	1	1
P36776	Lon protease homolog, mitochondrial	LONP1	106.422	58.95	1.36	1	1	1
P49748	Very long-chain specific acyl-CoA dehydrogenase, mitochondrial	ACADVL	70.3454	58.83	1.53	1	1	1
P62861	40S ribosomal protein S30	FAU	6.64382	58.78	16.95	1	1	1
Q96QA5	Gasdermin-A	GSDMA	49.3338	58.45	2.92	1	1	1
P05386	60S acidic ribosomal protein P1	RPLP1	11.5067	56.75	14.04	1	1	1
P05161	Ubiquitin-like protein ISG15	ISG15	17.8763	56.73	7.88	1	1	1
Q00325	Phosphate carrier protein, mitochondrial	SLC25A3	40.0687	55.89	3.31	1	1	1
Q9P035	Very-long-chain (3R)-3-hydroxyacyl-CoA dehydratase 3	HACD3	43.1316	55.66	3.87	1	1	1
P62873	Guanine nucleotide-binding protein G(I)/G(S)/G(T) subunit beta-1	GNB1	37.353	55.33	3.24	1	1	1
Q04837	Single-stranded DNA-binding protein, mitochondrial	SSBP1	17.249	55.23	5.41	1	1	1
P18283	Glutathione peroxidase 2	GPX2	21.9411	54.36	5.79	1	1	1
P27348	14-3-3 protein theta	YWHAQ	27.7468	54.16	2.86	1	1	1
P36578	60S ribosomal protein L4	RPL4	47.6674	54.12	3.28	1	1	1
P33993	DNA replication licensing factor MCM7	MCM7	81.2566	53.74	2.64	1	1	1
P31151	Protein S100-A7	S100A7	11.4636	51.44	10.89	1	1	1
P46977	Dolichyl-diphosphooligosaccharide--protein glycosyltransferase subunit STT3A	STT3A	80.4768	51.33	1.7	1	1	1
P62701	40S ribosomal protein S4, X isoform	RPS4X	29.5791	50.93	3.42	1	1	1
Q13835	Plakophilin-1	PKP1	82.8078	50.15	1.61	1	1	1
Q96P63	Serpin B12	SERPINB12	46.2471	49.88	2.47	1	1	1
Q15738	Sterol-4-alpha-carboxylate 3-dehydrogenase, decarboxylating	NSDHL	41.8736	49.77	3.49	1	1	1
P62937	Peptidyl-prolyl cis-trans isomerase A	PPIA	18.0009	49.21	5.45	1	1	1
P37023	Serine/threonine-protein kinase receptor R3	ACVRL1	56.0885	49.16	2.19	1	1	1
P05109	Protein S100-A8	S100A8	10.8276	49.06	11.83	1	1	1
P27824	Calnexin	CANX	67.5259	48.44	2.36	1	1	1
P31944	Caspase-14	CASP14	27.662	48.22	4.55	1	1	1
P20591	Interferon-induced GTP-binding protein Mx1	MX1	75.4732	47.18	2.27	1	1	1
P16401	Histone H1.5	H1-5	22.5665	46.99	4.87	1	1	1
P22102	Trifunctional purine biosynthetic protein adenosine-3	GART	107.699	45.98	1.29	1	1	1
P81605	Dermcidin	DCD	11.2768	45.93	10	1	1	1
Q8NAB2	Kelch repeat and BTB domain-containing protein 3	KBTBD3	69.794	45.57	1.14	1	1	1
P36542	ATP synthase subunit gamma, mitochondrial	ATP5F1C	32.9753	45.57	3.36	1	1	1
Q15365	Poly(rC)-binding protein 1	PCBP1	37.4739	44.41	1.69	1	1	1
P06703	Protein S100-A6	S100A6	10.1733	43.75	8.89	1	1	1
O00148	ATP-dependent RNA helicase DDX39A	DDX39A	49.098	43.62	1.87	1	1	1
P11488	Guanine nucleotide-binding protein G(t) subunit alpha-1	GNAT1	40.015	43.41	3.14	1	1	1
Q8TCT9	Minor histocompatibility antigen H13	HM13	41.4616	43.21	2.65	1	1	1
P62750	60S ribosomal protein L23a	RPL23A	17.6841	43.17	5.13	1	1	1
P26641	Elongation factor 1-gamma	EEF1G	50.0871	42.87	2.29	1	1	1
P23468	Receptor-type tyrosine-protein phosphatase delta	PTPRD	214.625	42.08	0.31	1	1	1
P62081	40S ribosomal protein S7	RPS7	22.1133	41.66	11.34	1	1	1
Q07075	Glutamyl aminopeptidase	ENPEP	109.176	41.63	0.63	1	1	1
P62249	40S ribosomal protein S16	RPS16	16.435	41.59	6.85	1	1	1
P01699	Immunoglobulin lambda variable 1-44	IGLV1-44	12.1938	40.91	5.98	1	1	1
P04075	Fructose-bisphosphate aldolase A	ALDOA	39.3953	40.09	1.92	1	1	1
Q9UBF2	Coatomer subunit gamma-2	COPG2	97.5596	40.01	1.38	1	1	1
P37837	Transaldolase	TALDO1	37.5165	35.65	1.78	1	1	1
