# Supplementary material for: ACVRL1 drives resistance to multitarget tyrosine kinase inhibitors in colorectal cancer by promoting USP15-mediated GPX2 stabilization
Source: BMC Med. 2023 Sep 25;21:366. doi: 10.1186/s12916-023-03066-4 (PMC10518977; doi:10.1186/s12916-023-03066-4)
Supplement: Supplementary file 1 — Additional file 1: Figure S1. Related to Fig. 1.Figure S2. Related to Fig. 2. Figure S3. Related to Fig. 4. Figure S4. Related to Fig. 6. Figure S5. Related to Fig. 7. Figure S6. Interference with the expression of ACVRL1 affects the survival and apoptosis ratio of CRC cells. Figure S7. Interference with the expression of ACVRL1 and GPX2 had no significant effect on the proliferation and differentiation of CRC cells under the treatment of Regorafenib. [file 12916_2023_3066_MOESM1_ESM.zip › MD003GI_pENTERR2.xlsx]

## Sheet: Sheet1
蛋白编号	蛋白名称	基因名称	蛋白分子量（KDa）	蛋白打分值	序列覆盖率（%）	特异性肽段数目	肽段数目	二级谱图数目
Accession	Protein names	Gene names	MW [kDa]	Protein score	Sequence coverage (%)	# Unique Peptides	# Peptides	# PSMs
P35527	Keratin, type I cytoskeletal 9	KRT9	62.0268	2007.23	54.57	26	26	44
P04264	Keratin, type II cytoskeletal 1	KRT1	65.999	1801.72	48.91	27	32	48
P35908	Keratin, type II cytoskeletal 2 epidermal	KRT2	65.3932	1544.49	52.74	23	28	37
Q86YZ3	Hornerin	HRNR	282.228	1528.18	26.14	22	22	31
P13645	Keratin, type I cytoskeletal 10	KRT10	58.7917	1478.53	42.98	21	24	37
P02533	Keratin, type I cytoskeletal 14	KRT14	51.5294	983.993	47.25	9	21	29
P05787	Keratin, type II cytoskeletal 8	KRT8	53.6711	717.453	36.65	13	18	22
P02538	Keratin, type II cytoskeletal 6A	KRT6A	60.0083	619.095	33.51	4	19	21
P13647	Keratin, type II cytoskeletal 5	KRT5	62.34	614.302	28.47	9	17	21
P08779	Keratin, type I cytoskeletal 16	KRT16	51.2362	613.292	28.96	3	12	17
P14618	Pyruvate kinase PKM	PKM	57.9	608.244	29.94	13	13	15
P07355	Annexin A2	ANXA2	38.5798	586.145	42.48	13	13	16
P08238	Heat shock protein HSP 90-beta	HSP90AB1	83.2121	499.532	19.2	4	11	14
P04259	Keratin, type II cytoskeletal 6B	KRT6B	60.0303	499.2	28.37	1	16	18
P05783	Keratin, type I cytoskeletal 18	KRT18	48.0285	482.676	34.42	11	13	14
P11216	Glycogen phosphorylase, brain form	PYGB	96.6345	426.163	15.54	11	11	11
P08727	Keratin, type I cytoskeletal 19	KRT19	44.0791	398.011	25.25	3	10	11
P60709	Actin, cytoplasmic 1	ACTB	41.7097	379.489	29.87	8	8	9
P19474	E3 ubiquitin-protein ligase TRIM21	TRIM21	54.1351	373.871	16	6	6	8
Q04695	Keratin, type I cytoskeletal 17	KRT17	48.076	364.592	21.76	3	10	12
P06576	ATP synthase subunit beta, mitochondrial	ATP5F1B	56.5246	358.722	21.17	8	8	9
P23284	Peptidyl-prolyl cis-trans isomerase B	PPIB	23.7275	352.389	31.48	7	7	12
Q14764	Major vault protein	MVP	99.2659	350.402	15.79	12	12	12
P11142	Heat shock cognate 71 kDa protein	HSPA8	70.8542	343.721	18.27	6	9	9
Q9BQE3	Tubulin alpha-1C chain	TUBA1C	49.8635	337.765	22.94	8	8	9
P10809	60 kDa heat shock protein, mitochondrial	HSPD1	61.0164	333.079	19.72	8	8	8
P07900	Heat shock protein HSP 90-alpha	HSP90AA1	84.6067	322.377	10.93	1	7	9
P15924	Desmoplakin	DSP	331.569	316.688	2.58	6	6	7
P68371	Tubulin beta-4B chain	TUBB4B	49.799	288.735	20.22	2	7	9
P25705	ATP synthase subunit alpha, mitochondrial	ATP5F1A	59.7136	275.903	11.39	6	6	6
P38646	Stress-70 protein, mitochondrial	HSPA9	73.6348	269.723	16.79	10	10	10
P06748	Nucleophosmin	NPM1	32.5548	253.441	22.79	4	4	5
P04843	Dolichyl-diphosphooligosaccharide--protein glycosyltransferase subunit 1	RPN1	68.5268	240.713	13.18	7	7	7
P07437	Tubulin beta chain	TUBB	49.639	240.183	17.57	1	6	8
P48735	Isocitrate dehydrogenase [NADP], mitochondrial	IDH2	50.8769	239.202	15.49	6	6	7
O94905	Erlin-2	ERLIN2	37.8155	238.983	30.68	5	8	9
P11387	DNA topoisomerase 1	TOP1	90.6689	230.184	11.24	8	8	8
P11021	Endoplasmic reticulum chaperone BiP	HSPA5	72.2884	227.961	11.93	4	6	6
Q15323	Keratin, type I cuticular Ha1	KRT31	47.2071	211.412	18.75	2	8	8
O75477	Erlin-1	ERLIN1	39.1464	208.142	18.97	3	6	7
P60842	Eukaryotic initiation factor 4A-I	EIF4A1	46.1246	207.636	13.55	5	5	5
Q969X5	Endoplasmic reticulum-Golgi intermediate compartment protein 1	ERGIC1	32.5715	207.084	11.38	3	3	6
Q92764	Keratin, type I cuticular Ha5	KRT35	50.3285	205.88	12.53	0	5	6
O76013	Keratin, type I cuticular Ha6	KRT36	52.214	202.76	11.13	1	5	6
P0DMV9	Heat shock 70 kDa protein 1B	HSPA1B	70.009	199.683	11.54	4	6	6
O76011	Keratin, type I cuticular Ha4	KRT34	49.3922	193.084	10.55	3	6	7
Q99623	Prohibitin-2	PHB2	33.2759	173.513	20.07	5	5	5
P02768	Albumin	ALB	69.3215	166.439	5.25	4	4	5
P42704	Leucine-rich PPR motif-containing protein, mitochondrial	LRPPRC	157.805	166.065	4.59	6	6	6
Q5D862	Filaggrin-2	FLG2	247.928	164.003	3.93	4	4	4
P14625	Endoplasmin	HSP90B1	92.4113	163.172	8.22	4	5	5
Q08554	Desmocollin-1	DSC1	99.9238	155.128	1.68	1	1	2
P04406	Glyceraldehyde-3-phosphate dehydrogenase	GAPDH	36.0304	153.049	9.25	3	3	4
Q12931	Heat shock protein 75 kDa, mitochondrial	TRAP1	80.0597	151.994	6.11	3	4	4
P54886	Delta-1-pyrroline-5-carboxylate synthase	ALDH18A1	87.2475	151.807	7.17	5	5	5
P68104	Elongation factor 1-alpha 1	EEF1A1	50.1091	141.115	12.99	4	4	4
Q92928	Putative Ras-related protein Rab-1C	RAB1C	22.003	133.965	13.43	1	2	2
P49411	Elongation factor Tu, mitochondrial	TUFM	49.5102	131.407	7.96	4	4	4
P08729	Keratin, type II cytoskeletal 7	KRT7	51.3543	130.015	7.89	1	4	4
P04844	Dolichyl-diphosphooligosaccharide--protein glycosyltransferase subunit 2	RPN2	69.241	129.507	5.55	3	3	3
P13804	Electron transfer flavoprotein subunit alpha, mitochondrial	ETFA	35.0576	127.894	14.11	3	3	3
P11413	Glucose-6-phosphate 1-dehydrogenase	G6PD	59.219	126.315	7.57	4	4	4
P05141	ADP/ATP translocase 2	SLC25A5	32.8312	125.667	13.76	4	4	4
P61204	ADP-ribosylation factor 3	ARF3	20.5877	123.291	25.97	2	4	5
P00338	L-lactate dehydrogenase A chain	LDHA	36.6654	123.077	10.24	3	3	3
Q6A162	Keratin, type I cytoskeletal 40	KRT40	48.1076	121.541	8.35	1	4	4
Q9HBL7	Plasminogen receptor (KT)	PLGRKT	17.1899	120.924	15.65	3	3	3
Q05193	Dynamin-1	DNM1	97.347	120.457	4.28	3	3	3
P61026	Ras-related protein Rab-10	RAB10	22.5266	119.323	11	1	2	2
Q02413	Desmoglein-1	DSG1	113.676	118.93	3.62	3	3	3
Q8N1N4	Keratin, type II cytoskeletal 78	KRT78	56.8305	117.924	4.42	2	2	2
P06733	Alpha-enolase	ENO1	47.1393	116.144	4.84	3	3	3
P22695	Cytochrome b-c1 complex subunit 2, mitochondrial	UQCRC2	48.4129	111.605	9.05	3	3	3
P09525	Annexin A4	ANXA4	35.8601	110.77	15.99	4	4	4
P78385	Keratin, type II cuticular Hb3	KRT83	54.1605	109.241	6.69	4	4	4
P61978	Heterogeneous nuclear ribonucleoprotein K	HNRNPK	50.9444	108.702	4.97	2	2	2
P17844	Probable ATP-dependent RNA helicase DDX5	DDX5	69.1047	100.785	3.75	2	2	2
P45880	Voltage-dependent anion-selective channel protein 2	VDAC2	31.5465	95.4594	7.48	2	2	2
P10599	Thioredoxin	TXN	11.7297	95.072	20.95	2	2	2
P18085	ADP-ribosylation factor 4	ARF4	20.4977	94.9163	21.67	1	3	3
P62753	40S ribosomal protein S6	RPS6	28.663	94.8173	9.24	2	2	2
P51148	Ras-related protein Rab-5C	RAB5C	23.4678	94.1944	11.11	2	2	2
P61106	Ras-related protein Rab-14	RAB14	23.8819	93.1509	9.3	1	2	2
P41250	Glycine--tRNA ligase	GARS1	83.1126	90.15	1.76	1	1	1
P49748	Very long-chain specific acyl-CoA dehydrogenase, mitochondrial	ACADVL	70.3454	89.83	1.53	1	1	1
P63244	Receptor of activated protein C kinase 1	RACK1	35.0546	87.6256	6.62	2	2	2
P14923	Junction plakoglobin	JUP	81.6927	84.3297	6.44	3	3	3
P52272	Heterogeneous nuclear ribonucleoprotein M	HNRNPM	77.4643	83.75	2.19	1	1	1
P11166	Solute carrier family 2, facilitated glucose transporter member 1	SLC2A1	54.0485	83.7499	5.89	3	3	3
Q06210	Glutamine--fructose-6-phosphate aminotransferase [isomerizing] 1	GFPT1	78.7563	83.73	1.86	1	1	1
Q15758	Neutral amino acid transporter B(0)	SLC1A5	56.5623	82.4371	4.44	2	2	2
Q15365	Poly(rC)-binding protein 1	PCBP1	37.4739	82.1593	8.43	3	3	3
P62805	Histone H4	H4C1	11.3604	81.6715	17.48	2	2	2
P47914	60S ribosomal protein L29	RPL29	17.7411	81.5	9.43	1	1	1
P16615	Sarcoplasmic/endoplasmic reticulum calcium ATPase 2	ATP2A2	114.683	81.3457	2.5	2	2	2
P32119	Peroxiredoxin-2	PRDX2	21.8782	74.76	8.59	1	1	1
Q08211	ATP-dependent RNA helicase A	DHX9	140.869	73.6355	1.89	2	2	2
P52209	6-phosphogluconate dehydrogenase, decarboxylating	PGD	53.106	72.95	2.9	1	1	1
P36776	Lon protease homolog, mitochondrial	LONP1	106.422	71.352	2.5	2	2	2
P62899	60S ribosomal protein L31	RPL31	14.4539	69.63	7.2	1	1	1
P35268	60S ribosomal protein L22	RPL22	14.7778	65.92	10.16	1	1	1
A0A075B6P5	Immunoglobulin kappa variable 2-28	IGKV2-28	12.9485	65.25	10.83	1	1	1
Q00839	Heterogeneous nuclear ribonucleoprotein U	HNRNPU	90.528	64.92	1.82	1	1	1
P62861	40S ribosomal protein S30	FAU	6.64382	64.23	16.95	1	1	1
Q15181	Inorganic pyrophosphatase	PPA1	32.6392	64.09	5.54	1	1	1
P10412	Histone H1.4	H1-4	21.852	63.6186	9.59	2	2	2
Q01469	Fatty acid-binding protein 5	FABP5	15.1546	62.49	6.67	1	1	1
Q9NVI7	ATPase family AAA domain-containing protein 3A	ATAD3A	71.3247	61.2495	3	2	2	2
P24752	Acetyl-CoA acetyltransferase, mitochondrial	ACAT1	45.1706	60.49	3.98	1	1	1
P06703	Protein S100-A6	S100A6	10.1733	59.7391	16.67	2	2	2
P54578	Ubiquitin carboxyl-terminal hydrolase 14	USP14	56.033	59.34	2.83	1	1	1
P30101	Protein disulfide-isomerase A3	PDIA3	56.7468	59.1868	5.35	2	2	2
O00148	ATP-dependent RNA helicase DDX39A	DDX39A	49.098	59.16	2.34	1	1	1
P62263	40S ribosomal protein S14	RPS14	16.2625	59.146	15.89	2	2	2
P61626	Lysozyme C	LYZ	16.5263	58.32	6.08	1	1	1
P50991	T-complex protein 1 subunit delta	CCT4	57.8878	57.65	2.41	1	1	1
P08559	Pyruvate dehydrogenase E1 component subunit alpha, somatic form, mitochondrial	PDHA1	43.2676	56.32	3.33	1	1	1
Q00325	Phosphate carrier protein, mitochondrial	SLC25A3	40.0687	55.98	3.31	1	1	1
P62266	40S ribosomal protein S23	RPS23	15.7977	55.88	7.69	1	1	1
P04040	Catalase	CAT	59.7188	55.59	2.47	1	1	1
P46977	Dolichyl-diphosphooligosaccharide--protein glycosyltransferase subunit STT3A	STT3A	80.4768	55.483	2.7	2	2	2
P26641	Elongation factor 1-gamma	EEF1G	50.0871	55.37	2.29	1	1	1
P31943	Heterogeneous nuclear ribonucleoprotein H	HNRNPH1	49.1984	54.5567	2.67	2	2	2
O15427	Monocarboxylate transporter 4	SLC16A3	49.4369	54.51	2.8	1	1	1
P36578	60S ribosomal protein L4	RPL4	47.6674	54.39	3.28	1	1	1
P27348	14-3-3 protein theta	YWHAQ	27.7468	54.08	2.86	1	1	1
P39023	60S ribosomal protein L3	RPL3	46.0798	54.04	5.96	1	1	1
P05161	Ubiquitin-like protein ISG15	ISG15	17.8763	53.55	7.88	1	1	1
P33993	DNA replication licensing factor MCM7	MCM7	81.2566	53.43	2.64	1	1	1
Q13867	Bleomycin hydrolase	BLMH	52.528	52.43	2.42	1	1	1
Q9NXD2	Myotubularin-related protein 10	MTMR10	88.2171	52.015	3.73	2	2	2
P02788	Lactotransferrin	LTF	78.1319	51.98	1.27	1	1	1
Q08188	Protein-glutamine gamma-glutamyltransferase E	TGM3	76.5836	51.32	1.3	1	1	1
P62826	GTP-binding nuclear protein Ran	RAN	24.4076	50.76	5.09	1	1	1
P46776	60S ribosomal protein L27a	RPL27A	16.551	49.83	7.43	1	1	1
P62851	40S ribosomal protein S25	RPS25	13.7337	49.78	8	1	1	1
P42766	60S ribosomal protein L35	RPL35	14.5426	49.39	5.69	1	1	1
Q9UKK3	Protein mono-ADP-ribosyltransferase PARP4	PARP4	192.472	49.29	0.58	1	1	1
P62917	60S ribosomal protein L8	RPL8	28.0073	48.62	4.28	1	1	1
Q13835	Plakophilin-1	PKP1	82.8078	48.5	1.61	1	1	1
Q02543	60S ribosomal protein L18a	RPL18A	20.7489	48.13	4.55	1	1	1
P07384	Calpain-1 catalytic subunit	CAPN1	81.8382	47.15	1.4	1	1	1
P81605	Dermcidin	DCD	11.2768	46.32	10	1	1	1
P36542	ATP synthase subunit gamma, mitochondrial	ATP5F1C	32.9753	46.23	3.36	1	1	1
P20930	Filaggrin	FLG	434.922	45.95	0.2	1	1	1
O60814	Histone H2B type 1-K	H2BC12	13.8816	45.81	8.73	1	1	1
Q96P63	Serpin B12	SERPINB12	46.2471	45.45	1.98	1	1	1
P31040	Succinate dehydrogenase [ubiquinone] flavoprotein subunit, mitochondrial	SDHA	72.6453	45.28	0.9	1	1	1
P62244	40S ribosomal protein S15a	RPS15A	14.83	44.6	10.77	1	1	1
P62854	40S ribosomal protein S26	RPS26	13.0071	44.39	13.04	1	1	1
P29508	Serpin B3	SERPINB3	44.5365	44.2	3.08	1	1	1
Q9NSB4	Keratin, type II cuticular Hb2	KRT82	56.6163	44.11	1.75	1	1	1
P62249	40S ribosomal protein S16	RPS16	16.435	43.99	6.85	1	1	1
P39656	Dolichyl-diphosphooligosaccharide--protein glycosyltransferase 48 kDa subunit	DDOST	50.769	43.95	2.41	1	1	1
Q8TCT9	Minor histocompatibility antigen H13	HM13	41.4616	43.32	2.65	1	1	1
P05091	Aldehyde dehydrogenase, mitochondrial	ALDH2	56.3456	43.02	2.32	1	1	1
P01040	Cystatin-A	CSTA	10.9997	42.75	12.24	1	1	1
Q8NAB2	Kelch repeat and BTB domain-containing protein 3	KBTBD3	69.794	42.59	1.14	1	1	1
Q9UBF2	Coatomer subunit gamma-2	COPG2	97.5596	42.24	1.38	1	1	1
Q5T749	Keratinocyte proline-rich protein	KPRP	64.0932	41.92	1.04	1	1	1
P05023	Sodium/potassium-transporting ATPase subunit alpha-1	ATP1A1	112.824	41.74	1.27	1	1	1
Q16891	MICOS complex subunit MIC60	IMMT	83.6264	41.64	1.32	1	1	1
P05388	60S acidic ribosomal protein P0	RPLP0	34.2518	41.36	2.21	1	1	1
Q6NXT2	Histone H3.3C	H3-5	15.2044	41.32	5.19	1	1	1
P18124	60S ribosomal protein L7	RPL7	29.2072	41.21	4.03	1	1	1
P62241	40S ribosomal protein S8	RPS8	24.1902	40.63	6.25	1	1	1
O60656	UDP-glucuronosyltransferase 1A9	UGT1A9	59.9015	40.23	1.51	1	1	1
P04075	Fructose-bisphosphate aldolase A	ALDOA	39.3953	39.67	1.92	1	1	1
P07814	Bifunctional glutamate/proline--tRNA ligase	EPRS1	170.483	39.24	1.19	1	1	1
A0FGR8	Extended synaptotagmin-2	ESYT2	102.294	38.46	0.98	1	1	1
P23528	Cofilin-1	CFL1	18.4907	38.37	6.63	1	1	1
Q9H845	Complex I assembly factor ACAD9, mitochondrial	ACAD9	68.7167	38.05	1.77	1	1	1
P62081	40S ribosomal protein S7	RPS7	22.1133	37.82	11.34	1	1	1
O14602	Eukaryotic translation initiation factor 1A, Y-chromosomal	EIF1AY	16.4323	37.36	4.86	1	1	1
Q07075	Glutamyl aminopeptidase	ENPEP	109.176	36.87	0.63	1	1	1
P07195	L-lactate dehydrogenase B chain	LDHB	36.6151	36.43	2.4	1	1	1
Q5T764	Interferon-induced protein with tetratricopeptide repeats 1B	IFIT1B	54.9582	34.76	2.53	1	1	1
P84090	Enhancer of rudimentary homolog	ERH	12.251	31.74	5.77	1	1	1
P52701	DNA mismatch repair protein Msh6	MSH6	152.689	28.36	0.44	1	1	1
