# Supplementary material for: ACVRL1 drives resistance to multitarget tyrosine kinase inhibitors in colorectal cancer by promoting USP15-mediated GPX2 stabilization
Source: BMC Med. 2023 Sep 25;21:366. doi: 10.1186/s12916-023-03066-4 (PMC10518977; doi:10.1186/s12916-023-03066-4)
Supplement: Supplementary file 4 — Additional file 4. Data of RNA-seq. [file 12916_2023_3066_MOESM4_ESM.xls]

## Sheet: Sheet1
Gene.ID	Gene.Name	Reference	Strand	Start	End	Coverage	A174T_10R_1	A174T_10R_2	A174T_10R_3	A174T_5S_1	A174T_5S_2	A174T_5S_3	A174T_NC_1	A174T_NC_2	A174T_NC_3	hct15_NC_1	hct15_NC_2	hct15_NC_3	hct15_R10_1	hct15_R10_2	hct15_R10_3	hct15_S5_1	hct15_S5_2	hct15_S5_3
ENSG00000223972.5_2	DDX11L1	chr1	+	11869	14409	0	0	0	0	0	0	0	0.020049	0	0	0	0.184889	0.16627	0.201193	0.290098	0.231758	0	0.033841	0
ENSG00000227232.5_2	WASH7P	chr1	-	14404	29570	142.671	67.9237	60.157	58.4372	56.5442	51.9813	52.486	50.1288	50.0174	43.5212	43.3974	38.5736	60.466	55.5179	68.0363	65.717	65.2462	58.6604	64.9609
ENSG00000243485.5_6	MIR1302-2HG	chr1	+	29554	31109	0.401092	0.309298	0.141885	0.109825	0	0.044286	0	0	0.122801	0.077546	0	0	0	0.209363	0.431077	0.231098	0.18126	0.091827	0.130446
ENSG00000237613.2_3	FAM138A	chr1	-	34554	36081	0	0	0	0	0	0	0	0	0	0	0	0	0	0	0	0	0	0	0
ENSG00000268020.3_4	OR4G4P	chr1	+	52473	53312	0	0	0	0	0	0	0	0	0	0	0	0	0	0	0	0	0	0	0
ENSG00000240361.2_3	OR4G11P	chr1	+	57598	64116	0	0	0	0	0	0	0	0	0	0	0	0	0	0	0	0	0	0	0
ENSG00000186092.6_4	OR4F5	chr1	+	65419	71585	0	0	0	0	0	0	0	0	0	0	0	0	0	0	0	0	0	0	0
ENSG00000238009.6_8	AL627309.1	chr1	-	89295	133723	0.263191	0.231088	0.296259	0.362548	0.323267	0.351082	0.304296	0.23759	0.14059	0.109644	0.188703	0.158912	0.77129	0.087837	0.811838	0.311759	0.238145	0.250051	0.108225
ENSG00000239945.1_7	AL627309.3	chr1	-	89551	91105	0	0	0	0	0	0	0	0	0	0	0	0	0	0	0	0	0	0	0
ENSG00000233750.3_4	CICP27	chr1	+	131025	134836	0.147639	0.070289	0.035985	0.079799	0.034723	0.042967	0	0.05187	0.095247	0.116358	0.113864	0.099244	0.265728	0.148954	0.235154	0.281136	0.068555	0.170924	0.079161
ENSG00000237683.5	AL627309.1	chr1	-	134901	139379	2.40006	1.14264	0.599019	1.4321	1.06175	1.02883	0.791177	1.11329	1.17414	1.1533	5.64407	4.75599	6.12708	7.18683	8.59412	7.47317	6.93054	8.66865	5.38496
ENSG00000268903.1_5	AL627309.6	chr1	-	135141	135895	2.63953	1.25665	0.544175	0.403389	0.648116	0.176301	0.184761	0.461143	0.497478	0.249704	0.751559	0.634015	1.04036	1.02063	0.578271	0.499317	0.857387	0.897694	0.865263
ENSG00000269981.1_5	AL627309.7	chr1	-	137682	137965	0.02044	0.009731	0.007313	0.00867	0.0057	0.007859	0.010585	0.016623	0.008591	0.008541	0.019655	0.134963	0.090841	0.020353	0.014745	0.083973	0.013702	0.072987	0.016847
ENSG00000239906.1_6	AL627309.2	chr1	-	139790	140339	0	0	0	0	0	0	0	0	0	0.57016	0.367634	0.052387	0	0	0	0	1.09786	0.507584	0.313986
ENSG00000241860.7_6	AL627309.5	chr1	-	141474	173862	0.923153	2.56155	2.67768	2.79559	3.62147	1.85787	2.07561	3.0841	1.55086	0.739547	1.37816	0.934694	2.02736	1.42754	2.73499	2.39871	1.73681	2.89004	1.05775
ENSG00000222623.1	RNU6-1100P	chr1	-	157784	157887	0	0	0	0.068275	0	0	0	0	0.099156	0	0.046099	0	0	0	0	0	0	0	0
ENSG00000241599.1_7	AL627309.4	chr1	+	160446	161525	0	0	0	0	0	0	0	0	0	0	0	0	0	0	0	0	0	0	0
ENSG00000228463.4	AP006222.2	chr1	-	227615	267253	0.067195	0.075093	0.100599	0.034773	0.101066	0.018038	0.029181	0.041632	0.045747	0.034684	0.035788	0	0.054772	0.059664	0.101963	0.075926	0.122004	0.045292	0
ENSG00000250575.1	RP4-669L17.8	chr1	+	326096	328112	0	0	0	0	0	0	0	0	0	0	0	0	0	0	0	0	0	0	0
ENSG00000233653.3	CICP7	chr1	-	329431	332236	0	0	0	0	0	0	0	0	0	0	0	0	0	0	0	0	0	0	0
ENSG00000224813.2	RP4-669L17.4	chr1	+	334126	334305	0	0	0	0	0	0	0	0	0	0	0	0	0	0	0	0	0	0	0
ENSG00000235249.1	OR4F29	chr1	+	367640	368634	0	0	0.044862	0	0.015889	0.034232	0	0	0	0	0	0.012655	0	0	0.022742	0	0.046671	0.017195	0
ENSG00000269732.1	WBP1LP7	chr1	-	379105	379467	0	0	0	0	0.043552	0	0	0	0	0	0.112805	0	0.012498	0	0.177101	0.097082	0.215588	0	0.116446
ENSG00000256186.1	AL732372.1	chr1	-	450820	450910	0	0	0	0	0	0	0	0	0	0	0	0	0	0	0	0	0	0.071688	0
ENSG00000236601.1	RP4-669L17.2	chr1	-	453633	460480	0	0	0	0	0	0	0	0	0	0	0	0	0	0	0	0	0	0	0
ENSG00000236743.1	RP5-857K21.15	chr1	+	459656	461954	0	0	0	0	0	0	0	0	0	0	0	0	0	0	0	0	0	0	0
ENSG00000236679.2	RP4-669L17.1	chr1	+	470971	471355	0	0	0	0	0	0	0	0	0	0	0	0	0	0	0	0	0	0	0
ENSG00000230021.10_5	AL669831.3	chr1	-	521451	763176	0.009616	0.344894	0.173521	0.164284	0.370452	0.229266	0.248775	0.237876	0.410944	0.197322	0.183476	0.187352	0.161126	0.15675	0.158794	0.348749	0.147519	0.206027	0.317125
ENSG00000235146.2_6	AC114498.1	chr1	+	523009	530148	0.260631	0.129807	0.125794	0.440618	0.282018	0.119831	0.216789	0.396978	0.393477	0.088774	0.597066	0.293805	0.318638	0.216549	0.648364	0.81105	0.494528	0.757122	0.332784
ENSG00000225972.1_4	MTND1P23	chr1	+	564442	564813	0	0	0	0	0	0	0	0	0	0	0	0	0	0	0	0	0	0	0
ENSG00000225630.1_4	MTND2P28	chr1	+	565020	566063	0	0	0	0	0	0	0	0	0	0	0	0	0	0	0	0	0	0	0
ENSG00000237973.1_4	MTCO1P12	chr1	+	566454	567996	0	0	0	0	0	0	0	0	0	0	0	0	0	0	0	0	0	0	0
ENSG00000229344.1_4	MTCO2P12	chr1	+	568137	568818	0	0	0	0	0	0	0	0	0	0	0	0	0	0	0	0	0	0	0
ENSG00000240409.1_4	MTATP8P1	chr1	+	568915	569121	0	0	0	0	0	0	0	0	0	0	0	0	0	0	0	0	0	0	0
ENSG00000248527.1_4	MTATP6P1	chr1	+	569076	569756	0	0	0	0	0	0	0	0	0	0	0	0	0	0	0	0	0	0	0
ENSG00000198744.5_4	MTCO3P12	chr1	+	569756	570302	0	0	0	0	0	0	0	0	0	0	0	0	0	0	0	0	0	0	0
ENSG00000268663.1_4	WBP1LP6	chr1	+	610222	610645	0	0	0	0	0	0	0	0	0	0	0	0	0	0	0	0	0	0	0
ENSG00000284662.1_2	OR4F16	chr1	-	621059	622053	0	0	0	0.02479	0.011016	0	0.007588	0	0.006975	0	0	0	0	0	0.005875	0.005729	0	0	0
ENSG00000229376.3_4	CICP3	chr1	+	657472	660283	0	0	0	0	0	0	0	0	0	0	0	0	0	0	0	0	0	0	0
ENSG00000228327.3_6	AL669831.1	chr1	-	661265	714006	0	0	0.002955	0	0.001289	0	0	0.001056	0	0.004522	0	0.000223	0	0	0.000994	0	0	0.002756	0
ENSG00000235373.1	RP11-206L10.3	chr1	-	677193	685396	0	0	0	0	0	0	0	0	0	0	0	0	0	0	0	0	0	0	0
ENSG00000223181.1	RNU6-1199P	chr1	-	693613	693716	0	0	0	0	0	0	0	0	0	0	0	0.131809	0	0	0	0	0	0.091012	0
ENSG00000229905.1_6	AL669831.2	chr1	+	696291	697369	0	0	0	0	0	0	0	0	0	0	0	0.013346	0	0	0	0	0.008777	0	0
ENSG00000237491.10_7	AL669831.5	chr1	+	714127	745445	0.199424	1.87674	1.08895	2.50972	2.36794	1.50124	1.55865	2.37575	1.96929	1.49184	1.94285	1.72665	3.42038	2.05305	3.92942	4.89602	3.49481	3.89441	2.76974
ENSG00000285268.1_2	AL669831.7	chr1	+	717317	717430	0	0	0	0	0	0	0	0	0.00372	0	0	0.0042	0	0	0	0	0	0.000315	0
ENSG00000230092.7_5	AL669831.4	chr1	-	736259	753092	2.53306	1.20596	1.17084	0.775813	1.51034	1.67863	0.483775	1.30048	1.51507	1.45739	1.97065	0.843231	2.80965	1.76252	2.91097	3.20156	2.49234	3.02434	1.74427
ENSG00000177757.2_3	FAM87B	chr1	+	752751	755217	0.207758	0.098911	0.48912	0.295881	0.127426	0	0.191669	0.064157	0.113253	0	0	0	0.243472	0.006624	0.222841	0.475046	0.355076	0.401102	0
ENSG00000228794.9_6	LINC01128	chr1	+	760518	803582	0.280079	1.96963	1.15727	2.14621	1.43792	1.34869	2.58478	0.95103	1.34199	0.828237	1.41998	0.792209	0.951469	1.29567	2.54279	2.89837	2.28392	2.53695	2.01248
ENSG00000225880.5_5	LINC00115	chr1	-	761586	762902	0	0	0	0	0	0	0	0.088119	0	0.157957	0	0.178505	0	0	0	0	0	0	0
ENSG00000230368.2_3	FAM41C	chr1	-	803451	812283	0	0	0.500143	0.688978	0.279902	0.130896	0.527314	0	0.175039	0.179969	0	0	0	0.266531	0.36821	0.547462	0	0	0
ENSG00000234711.1_2	TUBB8P11	chr1	+	808672	809729	0.256144	0.121947	0.054275	0.031309	0	0	0.348725	0.207555	0	0.624588	0	0	0.093743	0.067314	0.096882	0	0	0	0
ENSG00000283040.1_5	AL669831.6	chr1	-	809909	812614	0	0	0	0	0	0	0	0	0	0	0	0	0	0	0	0	0	0	0
ENSG00000272438.1_7	AL645608.6	chr1	+	840214	851356	0	0	0	0	0	0	0	0	0.612285	0	0	0	0	0	0.717254	0	0	0.494321	0
ENSG00000230699.2_7	AL645608.2	chr1	+	846815	850328	2.65298	1.26305	1.07953	0	1.44472	1.10375	0.980059	0	1.17969	1.22973	1.59756	1.78103	2.27408	1.86374	2.06167	2.23069	2.37776	2.44117	1.81423
ENSG00000241180.1_7	AL645608.4	chr1	+	849551	850351	0	0	0	0	0	0	0	0	0	0	0	0	0	0	0	0	0	0	0
ENSG00000223764.2_6	LINC02593	chr1	-	852245	856396	5.86549	2.79248	2.7789	3.13446	3.38512	2.81503	3.35015	4.01589	5.84936	4.61806	4.84488	4.18741	4.84466	3.14891	4.46273	4.41242	3.29126	4.56685	4.72887
ENSG00000187634.12_7	SAMD11	chr1	+	859308	879961	0	0	0	0	0	0	0	0.064001	0.146403	0	0	0	0	0.156781	0.139249	0.272601	0	0.124194	0
ENSG00000188976.11_3	NOC2L	chr1	-	879583	894689	0	0	0	0	0	0	0	0	0	0	0	0	0	0	0	0	0	0	0
ENSG00000187961.14_5	KLHL17	chr1	+	895964	901099	0	0	0	0	0	0	0	0	0	0	0	0	0	0	0	0	0	0.146518	0
ENSG00000187583.10_3	PLEKHN1	chr1	+	901877	911245	0.233675	0.128379	0.250004	0	0.269952	0.119315	0	0	0.164782	0	0.167775	0.237551	0.480385	0.576886	1.04178	1.03206	0.866743	0.610403	1.66088
ENSG00000187642.9_2	PERM1	chr1	-	910584	917473	0.200059	0.105521	0.457598	0.533738	0	0.156364	0.181596	0	0.177672	0.096969	0.604564	0.431657	0.464966	1.45079	1.74049	1.83291	0.826605	1.01838	0.592194
ENSG00000272512.1_6	AL645608.7	chr1	-	931346	933431	0.196075	0.093349	0	0.098681	0	0	0	0	0	0	0.181216	0.187166	0	0.298595	0.404953	0.219621	0.05985	0.214585	0.107194
ENSG00000188290.10_3	HES4	chr1	-	934342	935552	0	0	0	0	0	0	0	0	0	0	0	0	0	0	0	0	0	0	0
ENSG00000187608.10_7	ISG15	chr1	+	936518	949920	0	0	0	0	0	0	0	0	0	0	0	0	0.660875	0	0.448422	0	0	0.172799	0
ENSG00000231702.2_5	AL645608.3	chr1	-	943456	943609	0.538964	0.256594	0	0	0	0.678254	0	0	0.12233	0	0	0	0	0	0.137205	0	0.217505	0.295357	0
ENSG00000224969.1_6	AL645608.1	chr1	-	947377	948573	0	0	0	64.5769	71.7643	75.3987	82.4738	0	0	0	161.402	157.77	175.457	0	0	131.102	114.75	101.479	170.202
ENSG00000188157.15_5	AGRN	chr1	+	955500	991498	0.2987	0.210099	0	0	0.144787	9.22753	0	0.171291	0.117951	0	0.373589	0.379185	0.622341	0.377432	0.659054	0.723713	0.455985	0.417342	0.510416
ENSG00000242590.1_7	AL645608.5	chr1	+	990413	991496	0	0	0	0	0	0	0	0	0	0	0	0	0	0	0	0	0	0	0
ENSG00000217801.10_6	AL390719.1	chr1	+	995088	1004735	43.4491	37.3833	31.6087	31.1704	29.6126	30.9296	23.741	28.53	28.6732	27.6878	15.602	13.7367	17.4143	19.8836	15.172	19.6014	16.6986	17.4425	26.0322
ENSG00000273443.1_6	AL645608.8	chr1	-	997588	998668	2.87294	1.36777	2.51438	1.82529	2.15133	1.08621	1.24018	3.71691	1.72573	0.773633	2.14826	0	2.69928	1.53233	0.763743	2.48362	1.00733	1.88166	4.64639
ENSG00000237330.3_3	RNF223	chr1	-	1006347	1009686	0	0	0.144539	0.500167	0	0	0.153917	0.235463	0.277887	0	0.237226	0.562755	0	0.890142	0.824123	0	0.415092	0.837761	0.745282
ENSG00000131591.17_7	C1orf159	chr1	-	1017198	1051741	2.183	48.7963	73.6596	75.5068	104.466	119.239	73.923	65.4498	106.585	75.2697	204.985	144.553	138.364	148.892	262.255	205.64	213.297	200.434	162.915
ENSG00000285812.1_2	AL390719.3	chr1	+	1032965	1039978	0	0	0	0	0	0	0	0	0.212792	0	1.2159	0.657932	3.47165	1.38405	1.74365	2.47811	1.68879	2.82342	2.86199
ENSG00000223823.1_5	LINC01342	chr1	+	1072397	1079436	4.65123	2.21439	1.84589	1.30528	1.1859	1.4117	1.73095	1.20061	0.867275	1.06686	1.58268	1.32619	3.55601	2.99679	2.69544	3.38715	2.49811	2.12794	3.48829
ENSG00000207730.1	MIR200B	chr1	+	1102484	1102578	0	0	0	0	0	0	0	0.345035	0	0	0	0	0	0	0.48269	0	0	0.45484	0
ENSG00000207607.1	MIR200A	chr1	+	1103243	1103332	0	0	0	0	0.03279	0.109329	0	1.17628	0	0	0	0	0	0	0.244763	1.03649	0.401229	0.434627	1.26809
ENSG00000198976.1	MIR429	chr1	+	1104385	1104467	0	0	0	0.729446	0	0.378446	0	0	1.7262	0.920589	0	0.330188	1.05508	0.427841	0.406233	1.17386	0.36693	0.909624	0.05602
ENSG00000272141.1_6	AL390719.2	chr1	+	1104737	1105723	0.29382	0.139884	0.156786	0.68248	0.183669	0.218939	0.155032	0.271964	0.281282	0.388075	0.176187	0.150192	0.159278	0.711265	1.00025	0.520871	0.156957	0.669535	0.262954
ENSG00000205231.1_6	TTLL10-AS1	chr1	-	1108436	1114935	0.717157	0.341429	0	0	0	0.53645	0.356816	0.219343	0.438146	0.298501	0.629662	0.521359	0.700819	0	0.928659	0.915073	0.777674	0.651977	0.410969
ENSG00000162571.13_5	TTLL10	chr1	+	1109264	1133315	3.23138	2.73182	2.51316	2.26771	2.15831	1.43262	1.69153	1.55178	2.79003	0.975831	0.173644	0.132286	0.110306	0.283712	0.134614	0.20568	0.092052	0.153156	0.090578
ENSG00000186891.14_4	TNFRSF18	chr1	-	1138888	1141972	5.06546	2.83024	2.19565	1.25701	2.44364	1.63207	0.950918	1.45875	3.76625	1.16007	1.40829	1.46004	3.59845	3.94056	7.40199	2.80178	3.2427	4.31353	1.58228
ENSG00000186827.11_3	TNFRSF4	chr1	-	1146720	1149533	0	0	0.222935	0	0.774264	0	0.29841	1.01772	0.417925	0.754024	0.021174	0	1.03283	0.289918	0	0.341247	0.392217	0.384715	0.639617
ENSG00000078808.17_4	SDF4	chr1	-	1152288	1167447	2.71509	3.39206	1.88284	2.31806	1.62922	2.18412	1.77246	3.60448	4.12551	1.70228	0.994997	1.50006	0.885208	2.39969	2.35869	1.70315	1.83657	2.7015	0.957744
ENSG00000176022.7_6	B3GALT6	chr1	+	1167617	1170421	74.0114	35.2359	19.9914	27.8078	20.8481	21.4132	12.8051	28.1088	28.2921	15.3788	13.8781	13.8499	8.8781	19.965	20.6466	12.66	17.0898	19.1494	11.1384
ENSG00000184163.3_2	C1QTNF12	chr1	-	1177826	1182102	0	0	0	0	0	0	0	0	0	0	0.192261	0	0	0	0	0	0	0	0.259968
ENSG00000260179.1_6	AL162741.1	chr1	-	1185157	1186714	0.487163	0.231932	0	0.377662	0.269241	0.183393	0.309825	0	0.079232	0	0.045539	0.117268	0.115125	0.179001	0.397048	0	0.024903	0.562526	0.067013
ENSG00000160087.20_5	UBE2J2	chr1	-	1189289	1209265	0	0	0.109688	0.116001	0	0	0	0	0	0	0.13545	0.47154	0	0.67869	0.466563	0.330407	1.17869	0.367085	0.81839
ENSG00000230415.1_5	LINC01786	chr1	+	1210603	1215800	0	0	0	0	0	0	0	0	0	0	0	0	0	0	0.322438	0	0	0	0
ENSG00000162572.20_3	SCNN1D	chr1	+	1215816	1227409	130.524	368.298	334.44	12.0449	309.905	317.469	176.287	11.9804	336.883	226.892	380.585	378.252	445.445	513.269	398.181	383.77	11.4879	386.589	16.6493
ENSG00000131584.19_3	ACAP3	chr1	-	1227770	1244989	119.448	99.3669	150.411	97.1271	93.5061	88.2589	84.4116	100.511	100.338	119.21	122.208	162.516	203.656	217.422	138.331	177.248	123.428	117.6	137.266
ENSG00000169972.12_3	PUSL1	chr1	+	1243977	1247057	0.093243	0.086841	0.166017	0.200868	0	0	0.193009	0	0.60757	0	0.685173	1.2232	0.422506	0.61258	0.178768	0	0.595592	0.452255	0
ENSG00000127054.20_3	INTS11	chr1	-	1246965	1260071	66.4486	106.849	103.053	91.6709	93.5981	90.9274	94.2322	88.6927	92.9446	86.4022	156.417	152.264	175.027	157.69	129.366	150.379	118.86	125.566	179.185
ENSG00000240731.1_7	AL139287.1	chr1	-	1252961	1254069	0	0	0	5.21903	0	0	0	0	0	0	0	7.93037	0	0	0	0	0	0	0
ENSG00000224051.7_3	CPTP	chr1	+	1260136	1264276	7.747	11.7742	10.9552	6.83318	7.34256	8.37335	10.5614	9.24612	8.37969	5.37651	11.1336	3.73465	18.4202	0	14.2205	16.5387	6.83898	13.7392	9.77948
ENSG00000169962.5_3	TAS1R3	chr1	+	1266660	1270694	0	0	10.5767	9.29476	8.83149	9.15517	0	9.03931	9.14904	8.67441	16.5157	15.3755	21.077	13.9262	15.5469	16.7371	14.3707	13.6684	18.0441
ENSG00000107404.20_5	DVL1	chr1	-	1270656	1284798	20.5586	12.9856	12.7091	11.1577	48.1483	12.8046	14.5812	11.8582	11.386	40.2191	77.4223	20.0106	22.4439	28.2355	17.0441	17.7226	16.245	17.3099	19.1518
ENSG00000162576.16_2	MXRA8	chr1	-	1288069	1297157	48.182	36.9517	0	0	0.955098	1.17129	0.92366	1.13224	29.4102	0	11.3952	9.99837	0.473588	11.7847	11.7235	0	0.403044	9.64796	13.1719
ENSG00000175756.13_2	AURKAIP1	chr1	-	1309110	1310875	30.1071	27.1039	6.0651	17.6148	24.1326	23.4999	16.7489	30.0834	26.2582	31.2083	11.092	33.6585	28.2515	26.6145	22.2942	24.3706	23.5324	26.0179	31.5643
ENSG00000223663.2_5	NDUFB4P8	chr1	+	1314046	1314412	18.3079	8.71616	8.20746	8.2925	10.8739	7.803	7.58309	7.81862	10.1975	7.56634	17.3971	24.7524	32.1239	19.085	18.5791	22.358	20.5534	21.8309	24.3229
ENSG00000221978.12_5	CCNL2	chr1	-	1321091	1334715	40.571	34.4853	28.2821	24.7461	29.6238	32.6477	29.883	37.6992	33.7162	32.1723	62.5453	51.491	53.1463	65.2888	55.4838	59.9049	56.6271	50.2449	98.5073
ENSG00000224870.7_7	MRPL20-AS1	chr1	+	1334900	1337426	449.367	242.812	205.124	172.94	218.17	186.175	187.198	198.317	197.434	152.526	169.37	194.591	228.412	181.724	180.538	197.709	180.683	178.747	251.261
ENSG00000242485.6_3	MRPL20	chr1	-	1337289	1342673	0	0	42.4928	32.3925	40.8759	18.7566	55.0484	38.0263	30.6756	0	51.4482	15.6335	41.614	101.661	35.7691	106.351	29.9767	46.8383	103.309
ENSG00000264293.1	RN7SL657P	chr1	-	1340841	1341132	0	0	0	0	0	0.18015	0	0	0	0	0.230456	0	0	0.001235	0	0.000227	0	0	0.000191
ENSG00000272455.1_7	AL391244.2	chr1	+	1344476	1345998	0.430072	0.204752	0.144826	0.482338	0.669332	0.469889	1.32793	0.287932	0.551098	0.154718	1.2348	1.65549	1.20092	0.771217	1.03019	1.14266	2.1622	1.37122	1.1518
ENSG00000235098.8_3	ANKRD65	chr1	-	1353800	1357149	3.93993	2.50986	2.79982	3.28161	2.40205	2.90348	2.87366	3.10385	4.09482	1.78136	17.2918	14.9698	25.8184	27.1242	33.7646	29.0763	23.9086	23.9392	28.2952
ENSG00000225905.1_7	AL391244.1	chr1	+	1355625	1358071	0	0	0.484573	0	0	0.359364	1.54237	0	0.452469	0	3.64466	3.23497	1.19531	2.10811	6.11956	2.86734	4.64069	2.31938	2.31705
ENSG00000205116.3_2	TMEM88B	chr1	+	1361508	1363167	1.60377	0.763536	0	0.43389	0	0	1.24404	0	0	0	2.7869	2.07961	0.655169	0	1.20615	0.511926	1.74979	1.64906	0
ENSG00000225285.1_5	LINC01770	chr1	-	1365919	1369953	0	0	0	0	0	0	0	0	0	0	0	0	0	0	0	0	0	0	0
ENSG00000179403.12_5	VWA1	chr1	+	1370241	1378262	10.7708	6.90635	7.37117	5.04843	6.96621	11.6183	5.28714	8.28274	6.35085	7.4844	50.3459	21.3302	18.9763	40.081	22.9057	28.6165	32.872	15.2673	41.5689
ENSG00000215915.9_5	ATAD3C	chr1	+	1385069	1405538	15.2156	7.46359	5.09955	8.12658	6.33026	4.534	5.13141	4.85134	7.07759	4.95618	7.3297	7.95602	8.27347	9.81613	9.27426	9.1157	8.18101	9.97768	7.44591
ENSG00000160072.19_2	ATAD3B	chr1	+	1407149	1433228	0.808711	1.20821	1.64695	1.78775	1.7342	1.14656	1.97599	1.8198	2.49598	1.84882	3.10055	2.55961	4.03524	4.29433	3.11408	2.92068	2.72081	3.40037	2.94232
ENSG00000197785.13_5	ATAD3A	chr1	+	1447531	1470067	4.31048	8.42248	8.46189	8.80799	8.0489	7.64682	9.72952	9.51728	8.4516	9.46701	0.101092	0	0	0.08751	0	0	0.064755	0.104236	0.164264
ENSG00000205090.9_3	TMEM240	chr1	-	1470158	1476004	0	0	0.419785	0.960838	0.649781	0.738962	0.280288	0.896111	0.411039	0	2.76001	0.972204	1.91225	0.591842	1.244	0.655077	1.12737	2.79489	0.997605
ENSG00000160075.12_3	SSU72	chr1	-	1477053	1510243	0.354676	0.909904	0	0.321254	0.982958	1.17601	0.956518	0.1005	1.34936	1.30267	0.702086	0.8761	1.3899	0.403461	0.179266	0.32813	0.193145	0.345666	0.777953
ENSG00000215791.2	AL645728.2	chr1	-	1497726	1499904	0.211106	0.100505	0	0.02862	0	0	0.108107	0.00844	0.010699	0	0.017662	0.013263	0.020972	0.358351	0.089851	0.043286	0.265951	0.274283	0.049725
ENSG00000215014.5_7	AL645728.1	chr1	+	1509482	1512455	43.1586	23.0687	25.3692	19.2745	20.4749	23.6596	19.7845	28.5255	27.528	31.048	66.2374	43.3856	69.8859	49.8598	39.3093	55.7274	47.3911	43.6059	66.7517
ENSG00000274481.1_5	AL691432.3	chr1	-	1518890	1519289	0	0	0.125324	0	0	0.246936	0	0	0.925838	0	0.169362	0.159866	0	0.311178	0.286639	0	0.097877	0.53892	0.044486
ENSG00000228594.4_6	FNDC10	chr1	-	1533392	1535515	111.239	52.9593	47.3118	44.95	41.8799	44.7089	46.5289	63.3603	59.375	59.8873	172.259	192.852	172.939	119.514	93.0021	112.657	120.402	92.342	175.528
ENSG00000286989.1_1	AL691432.4	chr1	+	1535694	1538083	0	0	0.024297	0	0	0	0	0.391394	0	0	0	0.591315	0.175847	0.729255	0.276617	0.253742	0	0.479884	0.156606
ENSG00000272106.1_6	AL691432.2	chr1	-	1549138	1551175	0.484309	0.230573	0.256455	0.458081	0.793422	0.20185	0.124488	0.777011	0.703416	0.130889	0.221282	0.321003	0.229739	0	0.219317	0.278703	0.004269	0.805342	0
ENSG00000197530.12_6	MIB2	chr1	+	1550795	1565990	11.5211	16.3619	16.3428	35.7548	46.7674	43.0027	25.1527	44.2306	48.7314	1.14256	55.1972	50.2215	1.60491	18.4584	15.7623	88.0966	53.1535	23.8942	1.0837
ENSG00000189409.13_5	MMP23B	chr1	+	1567474	1570639	0	0	0	0	0.264626	0	0	0	0	0	0	0	0	0	0	0	0	0	0
ENSG00000248333.8_3	CDK11B	chr1	-	1570603	1590473	0.148948	0.08605	0.170064	0.101844	0.090723	0	0.107267	0	0	0.089473	0.210939	0.382575	0.339591	0.487756	0.3682	0.47037	0.065484	0.319397	0.372223
ENSG00000272004.1_6	FO704657.1	chr1	+	1590786	1594063	0	0	0	0	0	0	0	0	0	0	0	0	0	0	0	0	0	0	0
ENSG00000189339.11_2	SLC35E2B	chr1	-	1590990	1624167	0.39936	0.324946	0.262006	0.259439	0.401462	0.318309	0.297195	0.883709	0.324888	0.203866	2.71081	1.15178	1.26546	3.8254	1.78471	1.72201	1.83959	2.10025	2.77457
ENSG00000269737.2_6	AL691432.1	chr1	+	1603429	1605836	0	0	0.019619	0.017661	0	0.009847	0	0	0	0	0.142922	0.049159	0	0.270824	0.019918	0.239807	0.215058	0	0
ENSG00000215914.4_2	MMP23A	chr1	+	1631381	1633221	0.171778	0.081781	0	0	0	0	0	0	0	0	1.08334	0.87137	0	0.748492	0.40615	0.168331	0.686664	0.722987	0.595149
ENSG00000008128.23_5	CDK11A	chr1	-	1633818	1655796	1.98988	5.17432	53.9674	82.316	48.8492	44.4165	61.4858	93.2406	79.3447	73.0643	33.3424	32.7535	2.99861	15.6648	23.6827	8.95112	58.5539	11.3986	43.7313
ENSG00000268575.1_7	AL031282.2	chr1	-	1634175	1669127	45.2601	21.5477	10.5875	7.63408	13.1397	10.6533	9.96863	8.20616	16.079	12.9835	14.6891	14.8972	34.4785	23.6533	19.1753	28.3384	23.1844	28.0753	5.37327
ENSG00000227775.3_5	AL031282.1	chr1	+	1655951	1668690	17.3079	26.1194	37.7411	44.1953	35.6455	22.7013	27.7578	29.6787	53.877	26.8091	46.2756	34.5053	93.329	57.1645	107.442	93.4038	39.4091	61.8531	46.406
ENSG00000215790.7_5	SLC35E2A	chr1	-	1656277	1677438	39.2849	29.3608	18.6411	23.5533	22.6487	19.9912	18.6297	23.5041	21.3726	17.6671	30.7905	32.8329	38.1922	56.891	60.5916	45.7966	46.7333	52.9984	49.2604
ENSG00000008130.15_2	NADK	chr1	-	1682671	1711896	0.534941	0.587587	0.645704	0.732045	0.58305	0.331504	0.555793	0.538483	1.16804	0.374751	0.983231	0.56715	1.77483	1.17865	1.33131	1.5125	0.79692	0.947813	1.15593
ENSG00000078369.18_3	GNB1	chr1	-	1716724	1822556	10.886	45.9983	47.5287	49.6917	50.4805	43.1752	55.5041	47.1549	50.3947	49.5554	59.9767	58.5306	73.8597	57.6666	65.3282	66.9585	59.5316	63.3185	64.2302
ENSG00000231050.1_6	AL109917.1	chr1	+	1822910	1824097	0	0	0	0.321862	0	0	0	0	0	0	0	0	0.943999	0.173738	0	0.225598	0	0	0
ENSG00000169885.10_3	CALML6	chr1	+	1846547	1848735	0	0	0	0	0.369628	0	0.52833	0	0	0	0	0	0.485889	0	0	0	0	0.303964	0.181735
ENSG00000178821.13_4	TMEM52	chr1	-	1849029	1850718	0	0	0	0	0	0	0	0	0	0	0	0	0	0	0	0	0	0	0
ENSG00000142609.18_4	CFAP74	chr1	-	1853390	1935276	1.40005	1.40068	1.42364	1.08372	1.48258	1.55207	1.18361	1.72425	1.44551	1.38718	4.23855	6.39457	6.44973	5.62778	2.11954	4.56487	3.15826	6.03069	6.79372
ENSG00000238164.6_8	TNFRSF14-AS1	chr1	-	2481359	2488470	0	0	0	0	0.090134	0.118172	0	0	0	0	0	0	0	0	0.628261	0.228884	0	0	0
ENSG00000157873.17_5	TNFRSF14	chr1	+	2487078	2496821	0	0	0.669433	0	1.21376	0.047142	0	2.52145	0	2.47218	0	0	0	0	0	0	0	0	0
ENSG00000225931.3_5	AL139246.2	chr1	+	2497849	2501327	0	0	0	0	0	0	0	0	0	0	0	0	0	0	0	0	0	0	0
ENSG00000067606.17_5	PRKCZ	chr1	+	1981850	2116834	0	0	0	0	0	0	0	0	0	0	0	0	0.257102	0	0	0	0	0	0.311875
ENSG00000271806.1_6	AL590822.2	chr1	-	2072523	2076718	0.071497	0.034039	0.278833	0.075779	0.081383	0.137862	0.044744	0.023752	0.09393	0	0.064581	0.104106	0.063617	0.044955	0.07307	0.120051	0.060545	0.134723	0.018838
ENSG00000182873.5_6	PRKCZ-AS1	chr1	-	2113233	2115828	0	0	0	0	0	0	0	0	0	0	0	0	0.250508	0.061203	0	0	0	0.025591	0
ENSG00000162585.17_4	FAAP20	chr1	-	2115900	2144159	0	0	0.120334	0	0	0	0	0	0	0	0	0	0	0	0.029544	0	0	0.294539	0
ENSG00000234396.3_6	AL590822.1	chr1	+	2143962	2152177	0	0	0	0	0	0	0	0	0	0	0	0	0	0	0	0	0	0	0
ENSG00000157933.10_3	SKI	chr1	+	2159758	2241652	0	0	1.08009	1.62152	1.20596	1.15127	0.30817	0.332368	2.90175	0.275823	1.71402	1.06069	1.52315	0.44665	2.03221	2.06241	0.221944	1.69279	1.50754
ENSG00000287356.1_1	AL590822.3	chr1	+	2246479	2254524	0.130307	0.063339	0	0	0.158902	0.208397	0	0	0.356942	0	0	0	0	0	0	0	0	0	0
ENSG00000116151.14_6	MORN1	chr1	-	2252692	2323146	23.5161	42.4299	45.6968	67.5084	50.6191	43.5789	47.9995	57.5803	61.0657	53.3764	66.8505	54.3133	52.4361	51.0442	62.9307	56.9932	50.4841	55.6505	47.7468
ENSG00000272161.1_7	AL589739.1	chr1	-	2257640	2258132	0.578093	0.275222	0.245807	0	0.278776	0.271161	0.241973	0	0	0	0	0	0.17442	0	0	0	0.128827	0	0.054873
ENSG00000269896.2_5	AL513477.1	chr1	-	2281853	2284259	0.171167	0.08149	0	0.215283	0.146498	0.575897	0	0	0.513268	0	0	0.077631	0	0.051357	0	0.231603	0	0.055549	0.05387
ENSG00000272420.1_7	AL513477.2	chr1	-	2294500	2295067	0.867958	0.413223	0.85954	0.320564	1.16752	1.12015	0.95352	0.477264	1.0081	0.421794	0.326797	0.228088	0.139316	0.225917	0.116349	0.073905	0	0.01201	0.450976
ENSG00000157916.20_5	RER1	chr1	+	2323214	2336881	0	0	0	0	0.104422	0	0	0	0	0	2.23003	1.7732	1.59317	3.50606	2.42626	2.68761	2.20899	3.18111	2.16017
ENSG00000157911.10_5	PEX10	chr1	-	2335403	2345236	0	0	0	0	0	0	0	0	0	0	0	0	0	0	0	0	0	0	0
ENSG00000149527.18_5	PLCH2	chr1	+	2357419	2436971	0.280215	0.73036	0.334447	0.554462	0.462185	0.351031	0.543728	0.380211	0.298252	0.482737	0.821933	0.728004	2.10738	1.36577	2.89166	1.56974	1.95691	2.53774	1.02618
ENSG00000224387.1_6	AL139246.1	chr1	-	2423739	2424697	0.657143	0.312857	0	0	0.130645	0	0	0	0	0	0.343439	0	0	0.496362	0	0	0	0	0
ENSG00000229393.1_6	AL139246.4	chr1	-	2424876	2425918	3.63035	1.72836	0	1.99981	1.66748	1.78856	1.7147	1.63133	1.50754	1.16814	2.17117	1.45979	3.57886	5.66126	4.33471	4.56742	1.65964	2.05449	4.13404
ENSG00000157881.14_5	PANK4	chr1	-	2439970	2458067	0	0	0	0	0	0	0	0	0	0	0	0	0	0	0	0	0	0	0
ENSG00000197921.6_3	HES5	chr1	-	2460184	2461702	0	0	0	0	0	0	0	0	0	0	0	0	0	0	0	0	0	0	0
ENSG00000272449.2_6	AL139246.5	chr1	+	2461503	2478899	0.082299	0.056538	0.10189	0.093626	0.24556	0.13889	0.278714	0.170334	0.137374	0.196533	0.45823	0.50251	0.569307	1.38198	1.92431	0.754167	0.461661	0.462071	0.244814
ENSG00000228037.1_6	AL139246.3	chr1	+	2512999	2515972	1.55431	0.739988	1.00447	1.17528	0.921965	1.02471	1.17434	1.36848	1.21525	0.909929	1.53959	0.746232	1.22868	0.801493	0.725336	0	1.04896	1.08792	1.83833
ENSG00000157870.16_5	PRXL2B	chr1	+	2517930	2522908	2.95626	1.72457	1.34157	0.760004	1.52749	0.948142	1.05886	1.65405	1.6617	1.27225	0.87907	0.932799	1.89411	1.50873	0.950508	0.923588	0.876753	2.35032	0.804886
ENSG00000142606.16_5	MMEL1	chr1	-	2522078	2564455	1.65104	1.78504	2.18113	1.13598	2.93764	1.27704	2.80727	3.05219	1.84552	1.46124	0	0.029423	0.088647	0.055788	0.036774	0	0.05991	0.049838	0.140067
ENSG00000237058.1_6	AL831784.1	chr1	+	2564007	2568059	0	0	0	0.284002	0	0	0.208169	0	0	0	0	0	0	0	0	0	0	0	0
ENSG00000215912.12_4	TTC34	chr1	-	2567415	2718282	0.127553	0.060726	0.089627	0.046572	0	0.047746	0.044686	0	0.059256	0.050406	0	0	0	0.067698	0	0	0	0	0.028439
ENSG00000285945.1_2	AC242022.2	chr1	+	2684638	2701278	0	0	0	0	0	0	0	0	0	0	0	0	0	0	0	0	0	0	0
ENSG00000283259.1_6	AC242022.1	chr1	+	2690149	2693019	0	0	0	0	0	0	0	0	0	0	0	0	0	0	0	0	0	0	0
ENSG00000142611.17_4	PRDM16	chr1	+	2985732	3355185	3.35177	3.11382	3.3461	2.45078	5.62377	5.82614	3.29622	3.23652	2.60687	3.52073	0.500492	0.453285	0.655635	1.92811	1.32309	0.85709	0.973947	0.857492	0.648528
ENSG00000226286.1_6	AL008733.1	chr1	-	3049491	3050273	0	0	0	0	0	0	0	0	0	0	0	0	0	0	0	0	0	0	0
ENSG00000279839.1_6	AL512383.1	chr1	+	3122552	3125228	0	0	0	0.165518	0	0	0	0	0	0	0	0	0	0	0	0	0	0	0
ENSG00000272235.1_6	AL590438.1	chr1	-	3223200	3226660	0	0	0	0	0.020464	0	0	0	0	0	0	0	0	0	0.072091	0	0	0	0
ENSG00000287828.1_1	AL354743.2	chr1	-	3229616	3239713	0	0	0	0	0	0	0	0	0	0	0	0	0	0	0	0	0	0	0
ENSG00000286518.1_1	AL354743.1	chr1	-	3284379	3290492	0	0	0	0	0.010449	0	0	0	0	0	0	0	0	0	0	0	0	0	0
ENSG00000130762.15_5	ARHGEF16	chr1	+	3371229	3397677	0	0	0	0	0	0	0	0	0	1.12154	0	0	0	0	0	0	0.039308	0	0
ENSG00000272088.1_6	AL512413.1	chr1	+	3403810	3404191	0	0	0	0	0	0	0	0	0	0	0	0	0	0	0	0	0	0	0
ENSG00000162591.16_3	MEGF6	chr1	-	3404515	3528072	0.869062	3.65574	3.74973	3.56146	3.8429	4.08476	3.11635	3.46293	3.62231	2.8803	2.36857	2.37378	1.87284	2.2071	2.59922	2.18245	2.06577	1.81089	2.29067
ENSG00000207776.1	MIR551A	chr1	-	3477259	3477354	0	0	0	0	0	0	0	0	0	0	0	0	0	0	0	0	0.126878	0	0
ENSG00000238260.1_6	AL513320.1	chr1	-	3539754	3541307	0	0	0	0	0	0	0	0	0	0	0	0	0	0	0	0	0	0	0
ENSG00000158109.15_3	TPRG1L	chr1	+	3541579	3546691	0	0	0	0	0	0	0	0	0	0	0	0	0	0	0	0	0	0	0
ENSG00000116213.16_3	WRAP73	chr1	-	3547331	3569325	0	0	0	0	0	0	0	0	0	0	0	0	0	0	0	0	0	0	0
ENSG00000078900.15_5	TP73	chr1	+	3569080	3652765	0.036364	0.077575	0.137355	0.551827	0.614551	0.635942	1.31228	0.868231	0.732576	0	2.05922	1.58899	2.12413	1.52315	1.75845	2.63372	2.39588	1.63886	2.05494
ENSG00000227589.1_6	AL136528.1	chr1	-	3575502	3585336	0	0	0	0	0	0	0	0	0	0	0	0	0	0	0	0	0	0	0
ENSG00000235131.1_6	AL136528.2	chr1	-	3628764	3630862	161.832	77.0461	85.8159	92.4726	85.5613	81.3184	87.2049	91.6403	91.4995	104.106	91.8036	96.5833	75.3767	108.835	102.14	86.0273	100.869	87.7164	69.686
ENSG00000227372.12_6	TP73-AS1	chr1	-	3652075	3663937	0	0	0	0	2.2e-05	0	0	0	0	0	0	0	0	0.363702	0.262949	0	0	1.2207	0
ENSG00000162592.10_4	CCDC27	chr1	+	3663024	3688209	0	0	0	0	0	0	0	0	0	0	0	0	0	0	0	2.04191	0	0	0
ENSG00000235169.8_6	SMIM1	chr1	+	3689325	3692546	0	0	0	0	0	0	0	0	0	0	0	0	0	0	0	0	0	0	0
ENSG00000130764.10_3	LRRC47	chr1	-	3695123	3713062	0	0	0	0	0	0	0	0	0	0	0	0	0	0	0	0	0	0	0
ENSG00000266075.1	RN7SL574P	chr1	+	3699379	3699673	2.60678	1.24105	0	0	0	0	0	0	0	0	0.707302	0	0	0	0	0	0	0	0
ENSG00000272153.1_6	AL365330.1	chr1	+	3701572	3702102	0	0	0	0	0	0	0	0	0	0	0	0	0	0	0.131229	0.155181	0	0	0
ENSG00000116198.13_4	CEP104	chr1	-	3728650	3773778	0	0	0	0	0	0.960162	0.481365	0	0	0	1.01275	5.32483	1.26787	0.759496	0.748692	1.13859	0.575437	0.74218	10.7283
ENSG00000169598.15_3	DFFB	chr1	+	3773831	3801993	1.0354	2.9995	2.39339	2.3579	3.07505	2.92939	1.33909	0.925947	4.01675	0.278072	3.26493	1.50154	1.39969	3.4922	3.18289	2.59491	3.34108	2.28846	2.19775
ENSG00000264428.1	AL691523.1	chr1	+	3800628	3800697	0	0	0	0	0	0	0	0	0	0	0	0	0	0	0	0	0	0	0
ENSG00000198912.11_3	C1orf174	chr1	-	3805689	3816857	2.39608	1.98871	1.40974	1.96744	1.32237	1.15143	0	1.40681	1.46305	1.13653	1.10369	1.64857	1.43717	1.22305	1.75807	1.28233	1.07776	1.13254	0.902493
ENSG00000236423.6_5	LINC01134	chr1	+	3816916	3833789	0	0	0	0.276356	0	0	0.170693	0.186795	0.207218	0	0.350597	0	0	0	0.524663	0.349857	0.550198	0.453614	0
ENSG00000216045.2	AL356693.1	chr1	-	5875931	5876019	0	0	0	0	0	0	0	0	0	0	0.096416	0	0	0	0	0	0	0	0
ENSG00000264101.1	MIR4689	chr1	-	5922732	5922801	0	0	0	0	0	0	0	0	0	0	0	0	0	0	0	0	0	0	0
ENSG00000131697.18_5	NPHP4	chr1	-	5922871	6052533	0.173145	0.200286	0.218269	0.259077	0.314669	0.276945	0.251673	0.299399	0.266467	0.18917	0.219548	0.157697	0.22545	0.141242	0.240178	0.303773	0.229894	0.242393	0.241215
ENSG00000266687.1	AL356261.1	chr1	-	5953899	5953984	0	0	0	0	0	0	0	0	0	0	0	0	0	0	0	0	0	0	0
ENSG00000069424.15_3	KCNAB2	chr1	+	6050987	6161253	0.417262	7.6431	6.89011	11.2593	7.68477	10.082	5.06476	5.19626	5.37062	8.46629	2.53181	2.8234	0.582299	4.74036	3.27203	5.63247	4.66489	7.03059	4.07409
ENSG00000116254.18_4	CHD5	chr1	-	6161847	6240381	63.4849	32.0508	30.253	33.3964	28.2688	18.038	27.3869	22.0346	24.6365	26.3504	32.9285	34.2883	29.8553	39.7476	32.1701	30.9827	35.3967	34.2009	26.3766
ENSG00000285629.1_1	AL031847.2	chr1	-	6219490	6257817	0	0	0	0	0	0	0	0	0	0	0	0	0	0	0	0	0	0.081127	0
ENSG00000116251.11_5	RPL22	chr1	-	6245080	6269449	0.014147	0.110584	0	0.714701	0.685151	0.79144	0	1.5329	1.94806	1.18273	1.29284	1.16132	0	0.096675	2.62441	1.93427	0.792256	2.24293	0.584737
ENSG00000226944.1_7	AL031847.1	chr1	-	6264900	6265840	0	0	0.386322	1.93985	1.06543	1.09629	0.2517	0	0.676873	0	0.620098	0	0	0.874045	0	0	1.16578	0.56053	1.08806
ENSG00000158286.13_3	RNF207	chr1	+	6265535	6281359	17.4198	14.0284	14.2645	10.1547	12.969	14.721	14.2102	18.7444	15.6073	16.7128	24.421	24.749	24.4064	17.3838	14.8275	14.4572	19.9902	17.5073	26.3858
ENSG00000116237.16_3	ICMT	chr1	-	6281253	6296032	0	0	0	0	3.25547	0	3.89676	0	6.22821	0	5.92271	0	5.37118	0	0	6.1696	0	3.67806	0
ENSG00000225077.3_4	LINC00337	chr1	+	6294752	6299504	0	0	0	19.0839	0	0	0	0	0	0	0	0	0	33.7032	0	0	0	0	0
ENSG00000173673.7_2	HES3	chr1	+	6304252	6305638	0	0	0	0	0	0	0	0.012764	0	0	0	0.379992	0	0	0	0	0.132007	0	0
ENSG00000158292.7_3	GPR153	chr1	-	6307413	6321158	0	0	0	0	0.079624	0	0	0	0.081081	0.08901	0	0.106917	0.173059	0	0	0.171666	0	0.197572	0.059729
ENSG00000097021.19_3	ACOT7	chr1	-	6324329	6454451	0.418675	3.92591	4.84849	5.3116	4.69122	5.95226	3.19276	6.36615	5.05811	5.86174	7.35287	4.79302	9.12361	14.0084	12.5063	13.869	13.9598	13.3716	11.4092
ENSG00000271746.1_6	AL031848.2	chr1	+	6453615	6454451	1.8e-05	9e-06	0	0.003054	0.531697	0	0.000238	1e-06	0	0	5e-06	0.000144	0.000132	3.3e-05	0.876577	0.000991	0.389954	0.001946	0.00759
ENSG00000069812.11_3	HES2	chr1	-	6472478	6484730	7.70361	16.228	18.5742	12.4051	13.0336	13.3958	8.26359	14.6251	8.62683	10.0909	9.11956	7.05234	12.5801	11.9036	14.1873	17.6098	10.8119	11.0785	12.6224
ENSG00000187017.17_6	ESPN	chr1	+	6484836	6521427	0.102191	0.110683	0.191564	0	0	0.019598	0.025853	0.037383	0.039012	0.069842	0.114725	0	0	0.152701	0.259749	0.135892	0	0	0.050156
ENSG00000265392.1	MIR4252	chr1	-	6489894	6489956	0	0	0	0	0	0	0	0	0	0	0	0	0	0	0	0	0	0	0.349099
ENSG00000231868.1_6	AL031848.1	chr1	-	6503094	6507066	0	0	0	0	0	0	0	0	0	0	0	0	0	0	0	0	0	0	0
ENSG00000215788.10_6	TNFRSF25	chr1	-	6520846	6526255	15.244	17.9838	20.5899	21.9555	20.8054	10.6506	27.6603	21.8842	15.9731	23.2546	37.5018	29.3424	28.9732	26.6161	35.8348	25.7047	27.1268	37.1419	37.9065
ENSG00000171680.21_3	PLEKHG5	chr1	-	6526152	6580121	0.677299	2.14073	3.52974	3.47908	3.71316	2.47122	4.17719	3.00472	3.44979	4.07091	6.0042	4.97009	6.94746	4.68508	6.09291	6.33305	4.38243	5.49505	5.37854
ENSG00000162408.11_3	NOL9	chr1	-	6581407	6614573	18.7027	9.76941	9.70019	9.61915	10.3118	9.78449	10.7969	9.47622	10.377	9.64476	13.7339	11.7344	14.4273	11.8163	12.0815	13.5498	12.0497	10.9877	12.4016
ENSG00000253022.1	RNU6-731P	chr1	+	6600914	6601024	0	0	0	0	0	0	0	0.426988	0	0	0	1.32053	0.489777	0.539487	0.214657	0.494901	0.376225	0	0
ENSG00000229519.2_5	AL591866.1	chr1	+	6607965	6608679	0	0	0	0	0	0	0	0.196621	0	0	0	0	0	0	0.190616	0	0	0	0
ENSG00000173662.21_4	TAS1R1	chr1	+	6615367	6639815	87.422	41.6205	37.0262	33.9602	33.5794	32.7015	35.095	41.1037	35.8234	39.9894	38.3855	37.0486	33.7507	35.9185	35.648	27.7691	31.5029	33.2627	30.4333
ENSG00000204859.13_4	ZBTB48	chr1	+	6640054	6649340	8.82025	7.62416	8.34669	8.78814	9.13136	7.92779	7.21043	9.34439	10.3988	8.76604	7.43794	1.20519	8.58225	5.99841	7.97697	7.87982	8.05934	7.02737	5.99574
ENSG00000162413.16_4	KLHL21	chr1	-	6650784	6674667	0	0	0	6.82022	7.73514	7.30633	7.51069	7.71876	8.63214	0	0	7.01048	6.87894	0	6.67972	6.36341	5.94207	6.11259	4.43258
ENSG00000116273.6_3	PHF13	chr1	+	6673791	6684090	0	0	0	0	0	0	0	0	0	0	0	0	0	0	0	0	0	0	0
ENSG00000041988.15_5	THAP3	chr1	+	6684926	6695646	0	0	0	0	0	0	0	0	0	0	0	0	0	0	0	0	0	0	0
ENSG00000007923.16_4	DNAJC11	chr1	-	6694228	6761984	0	0	0	0	0	0	0	0	0	0	0	0	0	0	0	0	0	0	0
ENSG00000116288.13_4	PARK7	chr1	+	8014351	8045565	0.03084	0.208288	0.191409	0.361511	0.833036	0.136459	0.890106	0.139132	0.363875	0.23384	0.04889	0.557641	5.78986	0.888818	1.57275	2.03003	1.62153	2.09176	2.35735
ENSG00000200344.1	Y_RNA	chr1	-	8042941	8043043	0	0	0	0	0	0	0	0	0	0	0	0	0	0	0	0	0	0	0
ENSG00000228750.7_5	LINC01672	chr1	+	6784697	6790072	0.176717	0.214324	0.892504	0.286747	0.848921	0.459253	0.790843	0.845967	0.570742	0.925689	0.510028	0.410803	0.908021	0.259699	0.722876	1.04325	0.314518	0.964596	0.500417
ENSG00000239166.1	snoU13	chr1	+	6812779	6812881	0	0	0	0	0	0	0	0	0	0.49296	0	0	0	0	0	0	0	0	0
ENSG00000284744.1_4	AL591163.1	chr1	+	6828014	6830098	0	0	0	0	0	0	0	0	0	0	0	0	0	0	0	0	0	0	0
ENSG00000237436.1_6	CAMTA1-DT	chr1	-	6843952	6844903	0	0	0	0	0	0	0	0	0	0	0	0	0	0	0	0	0	0	0
ENSG00000171735.19_4	CAMTA1	chr1	+	6845514	7829766	0.013658	0.191374	0.451324	0.197967	0.250395	0	0.344423	0.255214	0	0	0.616173	0.383122	0	0.696779	1.03269	0.992047	0.730064	0.879101	0.683362
ENSG00000227950.1_5	AL590128.1	chr1	-	6894393	6894678	0	0	0	0	0	0.60075	0	0	0	0	0	0	0	0	0	0	0	0	0
ENSG00000237365.1_6	AL512330.1	chr1	-	7068436	7074339	0	0	0	0	0	0	0	0	0	0	0	0	0	0	0	0	0	0	0
ENSG00000207056.1	RNU1-8P	chr1	+	7279420	7279584	0	0	0	0	0	0	0	0	0	0	0	0	0	0	0	0	0	0	0
ENSG00000237402.1_6	CAMTA1-IT1	chr1	+	7429003	7430331	0	0	0	0	0	0	0	0	0	0	0	0	0	0	0	0	0	0	0
ENSG00000237728.2_6	Z97987.1	chr1	-	7442548	7449814	0	0	0	0	0	0	0	0	0	0	0	0	0	0	0	0	0	0	0
ENSG00000225126.1_6	AL365194.1	chr1	-	7501156	7501614	0	0	0	0	0	0	0	0	0	0	0	0	0	0	0	0	0	0	0
ENSG00000270171.1_6	AL359881.3	chr1	-	7753184	7754904	0	0	0	0	0	0	0	0.052011	0	0	0	0	0	0.033996	0	0	0	0	0
ENSG00000270035.1_6	AL359881.2	chr1	-	7758363	7758932	0	0	0	0	0	0	0	0	0	0	0	0	0	0	0	0	0	0	0
ENSG00000269978.1_6	AL359881.1	chr1	-	7760764	7761030	1.43071	0.681143	0	0	0	0	0	0	0.384354	0	0	0.253496	0	0	0	0	0	0.510994	0
ENSG00000049245.13_4	VAMP3	chr1	+	7831356	7841492	0	0	0	0	0	0	0	0	0	0	0	0.024785	0	0	0	0.024588	0	0	0
ENSG00000269925.1_7	Z98884.2	chr1	+	7836443	7836835	0	0	0	0.249913	0	0	0	0	0	0	0	0	0	0	0	0	0	0	0
ENSG00000049246.14_2	PER3	chr1	+	7844380	7905237	0.146668	0.092124	0.071341	0.092638	0	0.075219	0.059802	0.016529	0.031661	0.066576	0.076027	0.211288	0.472186	0.142474	0.177642	0.308363	0.297924	0.355123	0.558539
ENSG00000236266.1_6	Z98884.1	chr1	-	7870302	7887402	0	0	0	0	0	0	0	0	0	0	0	0	0	0	0	0	0	0	0
ENSG00000049247.13_2	UTS2	chr1	-	7903143	7913572	0	0	0	0	0	0	0	0	0	0	0	0	0	0	0	0.094521	0	0	0
ENSG00000049249.8_3	TNFRSF9	chr1	-	7975954	8003225	0.146593	0.203832	0.291921	0.262474	0	0.20824	0	0.510617	0.446101	0.444969	0.224303	0.323078	0.365567	0	0.255883	0.322059	0	0.592287	0.13219
ENSG00000270330.1_5	AL009183.1	chr1	+	8002432	8002786	0	0	0	0	0	0	0	0	0	0	0	0.288911	0	0.633012	0.193756	0	0.298993	1.48477	0
ENSG00000251977.1	RNU6-991P	chr1	-	8352217	8352323	0	0	0	0	0	0	0	0	0	0	0	0	0	0	0	0	0	0	0
ENSG00000162426.14_3	SLC45A1	chr1	+	8377886	8404227	0	0	0.03476	0.008592	0	0	0	0	0.14887	0	0	0.076535	0	0	0	0	0.102659	0	0
ENSG00000252254.1	Y_RNA	chr1	+	8388127	8388239	0	0	0	0	0	0	0	0	0	0	0	0.415236	0	0	0	0	0	0	0
ENSG00000142599.19_6	RERE	chr1	-	8412457	8908980	0.13271	1.85298	2.02347	2.29232	4.00855	1.43695	2.66484	1.50063	1.77201	1.32621	5.4558	2.38818	3.15782	2.00511	4.97517	5.96457	3.03115	4.06756	1.32644
ENSG00000232912.6_7	RERE-AS1	chr1	+	8484705	8495073	0	0	0	0	0	0	0	0	0	0	0	0	0	0	0	0	0	0	0
ENSG00000221083.1	SNORA77	chr1	-	8571854	8571978	0	0	0	0	0	0	0	0	0	0	0	0	0	0	0	0	0	0	0
ENSG00000270282.1_6	AL096855.1	chr1	+	8572712	8573080	0	0	0	0	0.039988	0	0	0	0	0	0	0	0	0	0.136453	0	0	0	0
ENSG00000234619.1_4	RPL7P11	chr1	+	8810489	8811146	0	0	0.193443	0	0	0	0	0	0.166511	0.169315	0	0	0.035278	0.113759	0	0	0.0238	0	0
ENSG00000224315.2_4	RPL7P7	chr1	-	8846270	8846972	0	0	0	0	0	0	0	0	0	0	0	0	0	0	0	0	0	0	0
ENSG00000222511.1	Y_RNA	chr1	-	8856633	8856731	0	0	0	0	0	0	0	0	0	0	0	0	0	0	0	0	0.140609	0	0
ENSG00000226545.1_5	AL357552.1	chr1	+	8858534	8859565	0	0	0	0	0	0	0	0	0.063315	0.292213	0	0	0	0	0	0	0	0	0
ENSG00000228423.2_7	AL357552.2	chr1	-	8865919	8867110	0.696884	0.331777	0.290195	0.052089	0.175561	0.083623	0	0.301156	0	0	0	0	0.605252	0.233861	0.471215	0.534395	0.733233	0.372331	0.943585
ENSG00000229716.2_4	RPL23AP19	chr1	+	8891066	8891434	0	0	0	0	0	0	0	0	0	0	0.290072	0	0.175849	0.162285	0	0	0	0	0
ENSG00000265141.1	RN7SL451P	chr1	-	9039637	9039933	0.121212	0.057707	0.588551	0.063421	0	0.908525	0.798234	0.71588	0.338853	0.531136	0	0.097867	0	0.385971	0	0	0.153791	0	0
ENSG00000197241.3_2	SLC2A7	chr1	-	9063359	9086404	0	0	0	0	0	0	0	0	0	0	0	0	0	0	0	0	0	0	0
ENSG00000142583.17_3	SLC2A5	chr1	-	9095166	9148537	9.7835	13.8521	9.72057	17.4002	13.045	12.1008	13.3107	11.7141	12.6645	11.1621	13.633	17.3997	11.0323	15.0695	14.6533	8.97414	11.1561	11.4653	10.5884
ENSG00000252404.1	SCARNA16	chr1	+	9142755	9142938	0	0	0	0	0	0	0	0	0	0	0	0	0	0	0	0	0	0	0
ENSG00000180758.12_4	GPR157	chr1	-	9160364	9189161	0	0	0	0	0.222839	0.061242	0	0	0	0	0	0	0	0	0	0.293377	0.096678	0	0
ENSG00000228526.7_5	MIR34AHG	chr1	-	9208070	9258965	0.018662	0.043581	0.798148	0.460901	1.05157	0.671924	0.436666	0.380495	0.714388	0.841849	1.09204	0.696489	1.04026	0.52673	1.72933	1.10179	1.03052	1.32039	0.675316
ENSG00000207865.1	MIR34A	chr1	-	9211727	9211836	0	0	0	0	0	0	0	0	0	0	0	0	0	0	0	0	0	0	0
ENSG00000234546.4_5	LNCTAM34A	chr1	+	9242063	9256343	4.93041	10.2983	28.9238	15.512	27.0525	28.5549	19.2911	22.7076	26.8643	21.0557	24.8846	19.2915	42.1583	27.6361	53.1547	61.3059	39.9889	44.3678	24.7321
ENSG00000049239.12_3	H6PD	chr1	+	9294834	9331396	0	0	0	0	0.118833	0	0	0.078264	0	0	0	0	0	0	0.105239	0.049864	0.013889	0	0
ENSG00000252841.1	Z98044.1	chr1	+	9338450	9338592	0	0	0	0	0	0	0	0	0	0	0	0	0	0	0	0	0.036504	0	0
ENSG00000171621.14_3	SPSB1	chr1	+	9352953	9429591	0	0	0	0	0	0	0	0	0	0	0	0	0.161523	0	0	0.225085	0	0	0.276808
ENSG00000284693.1_5	LINC02606	chr1	-	9485153	9500623	0	0	0	0	0	0	0	0	0	0	0	0	0	0	0	0	0	0	0
ENSG00000252956.1_1	RNA5SP40	chr1	-	9497728	9497837	0	0	0	0	0	0	0	0	0	0	0	0	0	0	0	0	0	0	0
ENSG00000235263.1_6	AL928921.1	chr1	-	9561151	9563530	0	0	0	0	0	0	0	0	0	0	0	0	0	0	0	0	0	0	0
ENSG00000171612.7_4	SLC25A33	chr1	+	9599524	9645231	3.11229	1.48172	0.495347	1.11741	1.07747	1.3767	1.22105	1.35716	1.19996	1.80361	2.1038	2.61303	1.93914	1.35868	1.45815	1.79623	1.64381	1.61746	2.20284
ENSG00000231181.1_5	AL954705.1	chr1	+	9636485	9637043	0	0	0	0	0	0	0	0	0	0	0	0	0	0	0	0	0	0	0
ENSG00000188807.13_4	TMEM201	chr1	+	9648969	9674935	0	0	0	0	0	0	0	0	0	0	0	0	0	0	0	0	0	0	0
ENSG00000225158.2_4	HSPE1P24	chr1	+	10955818	10956055	0	0	0	0	0	0	0	0	0	0	0	0	0	0	0	0	0	0	0.426249
ENSG00000175262.14_4	C1orf127	chr1	-	11006528	11042094	0.919955	0.566787	0.478696	0.633809	0.491976	0.210811	0.476911	0.332055	0.603675	0.439754	0.456861	0.348612	0.248771	0.429131	0.430839	0.603087	0.301246	0.575852	0.529558
ENSG00000215785.2_4	CFL1P6	chr1	-	11051035	11051854	0	0	0	0	0	0	0	0	0	0	0	2.4082	0.479485	0	0.524189	0	0	0	0.186535
ENSG00000264181.1	AL713997.1	chr1	-	11058233	11058320	0.170455	0.081151	0.822285	0	0	1.51378	0	1.32885	0.535196	0	0	2.44423	1.84639	2.97471	0.899129	0.824482	1.30503	0.883729	4.81298
ENSG00000207213.1	Y_RNA	chr1	-	11059919	11060002	98.8095	47.0419	56.2375	35.9367	60.9341	69.7827	53.7021	75.6707	66.662	79.2844	196.326	204.85	194.273	141.896	116.705	129.469	152.652	142.337	175.414
ENSG00000171608.15_2	PIK3CD	chr1	+	9711790	9789172	1.17719	0.983948	1.06625	1.23224	1.71832	1.25721	1.00118	1.24614	1.29701	0.789329	0.995419	0.996598	1.53981	1.01958	1.83662	1.68033	1.388	1.28516	1.20111
ENSG00000179840.5_6	PIK3CD-AS1	chr1	-	9712668	9714644	0	0	0	0	0	0	0	0	0	0	0	0	0	0	0	0	0	0	0
ENSG00000233268.3_5	AL691449.1	chr1	-	9720886	9722684	0	0	0	0	0	0	0	0	0	0	0	0	0	0	0	0	0	0	0
ENSG00000231789.2_6	PIK3CD-AS2	chr1	-	9732484	9747613	49.9191	23.7658	24.0092	27.5929	29.0063	28.7583	24.8767	23.4952	25.2347	21.39	22.6367	18.3774	26.1856	26.3302	34.4987	35.1557	25.4914	26.5664	27.0598
ENSG00000171603.17_3	CLSTN1	chr1	-	9789084	9884584	0	0	0	0	0	0	0.152549	0.159966	0.084173	0	0	0	0	0	0	0	0	0	0
ENSG00000271264.1_4	MZT1P1	chr1	+	9840880	9841298	0	0	0	0	0	0	0	0	0	0	0	0	0	0	0	0	0	0	0
ENSG00000280113.2_4	AL357140.3	chr1	-	9886347	9888329	0.086737	0.123696	0.043745	0.202865	0.054851	0.211518	0	0	0.073751	0.029086	0.022775	0.133805	0.032988	0.011217	0.010202	0.24305	0.098567	0.298144	0.086118
ENSG00000178585.15_3	CTNNBIP1	chr1	-	9908334	9970394	2.35646	7.53741	8.89424	6.04948	7.17882	6.80464	6.13073	7.76529	6.50714	7.73854	10.1421	8.47809	7.06889	10.1331	8.9459	8.83041	9.20729	8.49476	9.82261
ENSG00000223989.1_6	AL357140.1	chr1	+	9908376	9910212	0	0	0	0	0	0	0	0	0	0	0	0	0	0	0	0	0	0	0
ENSG00000285701.1_3	AL357140.4	chr1	+	9960672	9968092	0	0	0	0	0	0	0	0	0	0	0	0	0	0	0	0	0	0	0.112054
ENSG00000162441.12_3	LZIC	chr1	-	9982171	10003465	2.0103	2.8056	2.65787	4.12121	3.46588	2.73544	2.5078	1.2628	2.93737	2.62303	3.89489	3.09384	2.62563	5.44107	4.61454	2.79919	3.55704	3.5602	2.5358
ENSG00000228150.1_7	AL357140.2	chr1	+	10002981	10010032	0	0	0	0	0	0	0.112124	0	0	0	0.122174	0	0	0	0	0	0	0	0
ENSG00000173614.14_4	NMNAT1	chr1	+	10003486	10045559	0	0	0.131684	0.006486	0.038513	0	0	0	0	0.019803	0	0	0.182689	0.019972	0	0.338823	0	0	0
ENSG00000202415.1	RN7SKP269	chr1	+	10007376	10007694	0	0	0	0	0	0	0	0	0	0	3.31152	0.315007	0.575499	2.0998	1.45439	2.45969	3.56872	1.11772	1.32905
ENSG00000283611.2_6	TMEM274P	chr1	-	10010630	10020845	0	0	0	0	0	0	0	0	0	0	0	0.637818	0	0.146432	0.773575	1.5151	0.212607	0.336991	0.503619
ENSG00000265521.1	MIR5697	chr1	+	10027439	10027516	0	0	0	0	0	0	0	0	0	0	0	1.66095	0	0	0	0	0	0	0
ENSG00000241326.1_7	AL603962.1	chr1	+	10043199	10044626	0	0	0	0	0	0	0	0	0	0	0	0	0	0	0	0	0	0	0
ENSG00000162444.12_3	RBP7	chr1	+	10057264	10076079	0	0	0	0	0	0	0	0	0	0	0	0.120086	0	0	0	0	0	0	0
ENSG00000225786.2	AL590639.1	chr1	-	10078085	10078592	0	0	0	0	0	0	0	0	0	0	0	0	0	0	0	0	0	0	0
ENSG00000130939.19_5	UBE4B	chr1	+	10092890	10241297	0.550565	0.86381	3.077	3.7402	0.726094	0	1.04787	0	0	0	0	0	0.554521	0	0	0	0	0	0
ENSG00000224340.1_5	AL590639.1	chr1	-	10114503	10114839	0	0	0.288451	0.129086	0.092586	0	0	0	0	0.425672	0	0	0	0	0	0	0.424684	0	0
ENSG00000233623.2_4	PGAM1P11	chr1	+	10118729	10119706	0	0	0	0	0	0	0	0	0	0	0	0	0	0	0	0	0	0	0
ENSG00000201746.1	RNU6-828P	chr1	+	10223326	10223432	0	0	0	0	0	0	0	0	0	0	0	0	0	0	0	0	0	0	0
ENSG00000054523.17_4	KIF1B	chr1	+	10270863	10441661	1.59267	3.20926	1.56873	4.14043	3.95904	1.18231	3.2378	1.34398	3.97801	3.57173	1.36663	2.28483	1.38446	2.93529	3.69122	3.27875	2.89402	3.51634	1.55284
ENSG00000264881.1	MIR1273D	chr1	+	10287776	10287861	0	0	0	0	0	0	0	0	0	0	0	0	0	0	0.449564	0	0	0	0.201518
ENSG00000199562.1	RNU6-37P	chr1	+	10359024	10359130	1.85047	0.880983	1.22218	0	0	0	0	0	0	0	0	0	0	0	0	0	0	0.425032	0
ENSG00000264501.1	RN7SL731P	chr1	+	10366523	10366813	6.5e-05	3.1e-05	0	0	0	0	0	0	0	0	0	0	0	0	0	0	0	0	0
ENSG00000284735.1_4	AL139424.3	chr1	-	10441964	10447207	9.1763	15.9614	10.1608	14.7425	13.1629	7.96317	12.2297	12.5939	9.54329	12.5822	21.8347	24.0436	23.4195	26.4406	25.1189	24.9838	28.6403	30.0126	25.9454
ENSG00000265945.1	RN7SL721P	chr1	+	10450059	10450353	20.8678	9.93488	6.0887	7.86426	6.66962	6.72052	11.5036	13.0153	16.2245	8.85657	10.1855	5.5054	3.9646	3.86751	5.06103	5.3406	6.60331	4.31043	4.27282
ENSG00000284642.1_4	AL139424.2	chr1	+	10455473	10457489	40.1801	20.6383	13.9224	24.3763	18.7071	16.167	15.8276	20.1088	21.0758	20.2215	29.7796	38.3142	31.7564	34.1021	34.0841	38.2753	30.9461	34.0245	36.4795
ENSG00000142657.21_4	PGD	chr1	+	10458649	10480568	4.33874	13.5803	30.4486	16.4183	16.9916	17.2212	15.7411	14.9768	18.9176	16.1411	30.3322	33.1252	29.2844	27.9106	76.8235	43.7747	32.2154	29.2698	29.7083
ENSG00000271989.1_6	AL139424.1	chr1	-	10489938	10490734	0.307403	0.146351	0	0	0	0	0	0	0	0	0	0	0	0	0	0	0	0	0.159108
ENSG00000251503.8_6	CENPS-CORT	chr1	+	10490159	10512210	0	0	0	0	0	0	0	0	0	0	0	0.035073	0	0	0	0.014899	0	0	0
ENSG00000175279.22_4	CENPS	chr1	+	10490490	10502865	0	0	0	0	0.057321	0	0	0	0	0.108826	0	0	0.486668	0	0	0	0	0	0
ENSG00000241563.3_3	CORT	chr1	+	10509776	10511959	0	0	0	0	0	0	0	0	0	0	0	0	0	0	0	0	0	0	0
ENSG00000160049.12_3	DFFA	chr1	-	10516579	10532586	0.295094	0.154225	0.198492	0.077285	0.126371	0.122156	0.087751	0.087653	0	0.132817	0.13938	0.231734	0.345376	0.206036	0.188169	0.361297	0.206802	0.164958	0.150868
ENSG00000203469.2_6	AL354956.1	chr1	+	10518612	10519395	0	0	0	0	0	0	0	0	0	0	0	0	0	0	0	0	0	0	0
ENSG00000142655.13_3	PEX14	chr1	+	10532345	10690815	0.011389	0.065889	0.089137	0.0133	0	0	0	0	0.303005	0	0.15376	0.330126	0.204469	0.278427	0.136316	0.24597	0.157254	0.297728	0
ENSG00000287727.1_1	AL139423.2	chr1	-	10672279	10676509	0	0	0	0	0	0	0	0	0	0	0	0	0	0	0	0	0	0	0
ENSG00000243267.2	RN7SL614P	chr1	+	10676893	10677170	0	0	0	0.032264	0	0.740556	0	0	0	0	0.295707	0	0	0	0	0	0	0	0
ENSG00000130940.15_3	CASZ1	chr1	-	10696661	10856707	0.455433	0.349834	0.483577	0.564786	0.795304	0.20794	0.354138	0	0.314055	0.228835	0	0	0	0	0	0.171518	0	0	0
ENSG00000272078.1_6	AL139423.1	chr1	+	10699298	10714390	0	0	0	0.028093	0.038228	0.011588	0	0	0	0	0	0	0	0	0	0	0	0	0
ENSG00000120948.17_6	TARDBP	chr1	+	11072401	11086477	3.89219	2.48729	3.44184	4.12572	3.33042	2.06474	3.72158	2.50873	2.95605	2.76823	4.07714	3.7338	4.2295	2.24026	3.20348	4.00865	2.48492	3.75638	2.86811
ENSG00000277726.4_7	AL109811.3	chr1	+	11072719	11090585	0	0	0	0	0	0	0	0	0	0	0	0	0	0	0	0	0	0	0
ENSG00000009724.16_2	MASP2	chr1	-	11086580	11107290	10.5756	9.77326	7.17062	8.5806	7.7073	5.41938	9.04964	10.8016	7.35581	7.78495	10.9573	11.51	12.4131	9.8059	9.33226	8.89489	7.24283	11.0265	8.47556
ENSG00000271895.2_8	AL109811.2	chr1	+	11089716	11090585	0.393103	0.187151	0	0	0	0	0	0	0.174371	0	0	0.118366	0	0	0	0	0	0.077366	0.145758
ENSG00000116649.10_5	SRM	chr1	-	11114641	11120077	0	0	3.35581	3.86809	2.85657	0	0.353093	0	0	0	0	0	3.58602	10.2861	0	4.16139	0.419861	4.2775	3.96666
ENSG00000171824.14_4	EXOSC10	chr1	-	11126675	11159926	0	0	0	0	0	0	0	4.81646	0	0	0	0	0	0	0	0	0	0	4.71301
ENSG00000226849.1_7	AL109811.1	chr1	+	11128528	11133154	2.90157	1.3814	1.0975	1.89088	1.61516	1.69048	1.37519	1.28707	1.62656	2.33531	2.12134	1.63401	2.27018	1.73431	2.48652	2.49104	2.18057	2.30572	1.3034
ENSG00000230337.1_7	EXOSC10-AS1	chr1	+	11159732	11162157	0	0	0	0	0	0	0	0	0	0	0	0	0	0	0	0	0	0	0
ENSG00000198793.12_5	MTOR	chr1	-	11166592	11322564	2.9365	1.9526	2.94929	2.687	3.31503	3.12396	2.73182	2.81297	3.08155	3.43288	5.18116	3.50003	6.83924	3.83136	4.65631	6.04249	5.03689	4.66263	4.82867
ENSG00000225602.5_6	MTOR-AS1	chr1	+	11203955	11209594	0	0	0	0	0	0	0	0	0	0	0	0	0	0	0	0	0	0	0
ENSG00000253086.1	RNU6-537P	chr1	+	11212407	11212509	1.65048	0.785774	0	0.96226	1.2361	0.907535	0.957822	1.01062	2.76278	0.909344	1.01727	0.778064	1.58262	1.66111	1.08245	0.342143	1.87941	2.94506	0.746902
ENSG00000271794.1	snoU13	chr1	-	11229564	11229670	0	0	0	0	0	0	0	0	0	0	0	0	0	0	0	0	0	0	0
ENSG00000171819.5_3	ANGPTL7	chr1	+	11249412	11256038	0.082194	0.039131	0.138182	0.118303	0.208897	0.08253	0.195999	0.085251	0.226481	0.168901	0.286751	0.189041	0.222971	0.155593	0.301709	0.153097	0.216918	0.251931	0.119929
ENSG00000207451.1	RNU6-291P	chr1	+	11286311	11286417	27.5047	13.0946	25.2217	18.2072	16.7452	18.4519	17.7488	8.69756	24.3062	19.9396	42.2761	28.6047	37.4455	20.5633	27.3436	34.6595	26.2795	30.6491	23.5367
ENSG00000238173.1_4	RPL39P6	chr1	+	11293020	11293169	0	0	0	0.188359	0	0	0	0	0	0	0	0	0	0.550354	1.2378	0.390411	0	0.184946	0
ENSG00000028137.19_4	TNFRSF1B	chr1	+	12227048	12269285	0	0	0.533803	0	0.660563	0	0.484505	0	0.532603	0.366344	0.757742	0.337415	0	0	0.980458	0	1.03426	1.06252	0.309886
ENSG00000263676.1	MIR4632	chr1	+	12251770	12251830	0	0	0	0	0	0	0	0	0	0	0	0	0	0	0	0	0	0	0
ENSG00000120949.15_3	TNFRSF8	chr1	+	12123360	12204264	0	0	0.395449	0	0	0	0	0.396064	0	0	0	0.804189	0.58745	0.227861	0.742738	0.583853	0	0.586503	0.806385
ENSG00000201135.1	RNU6-777P	chr1	-	12137938	12138041	0	0	0	0	0	0	0	0	0	0	0	0	0	0	0	0	0	0	0
ENSG00000227875.2_4	RPL23AP89	chr1	-	12140350	12140604	0	0	0	0	0	0	0	0	0	0	0	0	0	0	0	0	0	0	0
ENSG00000285604.1_2	AL357835.1	chr1	-	12148498	12152321	0	0	0	0	0	0	0	0	0	0	0	0	0.053372	0.102285	0	0	0.066561	0	0
ENSG00000235643.2_5	LINC01647	chr1	+	11669525	11673415	47.876	22.7931	0	0	0	0	0	16.9533	13.8182	0	0	0	0	0	1.73636	2.67485	1.86562	0.975211	2.25522
ENSG00000284708.1_4	AL031731.1	chr1	+	11683615	11703473	0	0	0	0	0	0	0	0	0	0	0	0	0	0	0	0	0	0	0
ENSG00000116661.11_5	FBXO2	chr1	-	11697075	11715842	0	0	0	0	0	0	0	0	0	0	0	0	0	0	0	0	0	0	0
ENSG00000132879.14_4	FBXO44	chr1	+	11714432	11723384	0	0	0	0	0	0	0	0	0	0	0.099577	0	0	0.202273	0	0	0	0	0
ENSG00000116663.11_3	FBXO6	chr1	+	11724257	11734411	0	0	0	0	0	0	0	0	0	0	0	0	0	0	0.103014	0	0.02651	0	0
ENSG00000116670.15_4	MAD2L2	chr1	-	11734537	11751707	0.277377	0.400869	0.482149	1.03818	0.36016	0.193715	0	0.79536	0.327575	0.196919	0.816823	0.34129	1.21148	0.474868	1.64253	1.15668	1.1609	1.9492	0.627664
ENSG00000162490.7_3	DRAXIN	chr1	+	11751767	11785914	0.725458	0.345381	0.227171	0.282115	0.430629	0.215198	0.285741	0.27413	0.202814	0.2012	0.526076	0.484922	0.288518	1.00938	0.661864	0.341697	0.33531	0.421995	0.34734
ENSG00000177674.16_6	AGTRAP	chr1	+	11796141	11814859	0	0	1.14287	1.28225	1.24158	0.755098	1.06108	0	1.37638	0	1.90501	1.35122	2.69525	4.01692	3.23828	1.84898	3.41721	2.26622	1.88634
ENSG00000215910.7_3	C1orf167	chr1	+	11821844	11849642	0.827881	0.771376	0.864617	1.24139	1.27849	0.736908	0.647316	0.584231	0.66734	0.64535	0.934466	0.822753	1.41343	0.999598	1.31086	2.31584	0.972678	1.31068	0.820469
ENSG00000177553.6_6	AL953897.1	chr1	-	11837134	11839676	2.35867	1.12293	1.68763	1.58761	0.976596	0.406404	0	0.530213	0.946403	1.37834	1.4666	0.982741	1.00681	1.57791	1.10201	0.462862	0.470119	0.757162	1.17192
ENSG00000177000.12_6	MTHFR	chr1	-	11845780	11866977	0	0	0.153605	0	0	0	0	0.200822	0	0	0	0.2749	0.158495	0.129095	0.230709	0.206121	0.125117	0.105817	0
ENSG00000011021.23_5	CLCN6	chr1	+	11866153	11908136	0	0	0	0	0	0	0	0	0	0	0	0	0	0	0	0	0	0	0
ENSG00000175206.10_2	NPPA	chr1	-	11905766	11908402	0	0	0	0	0	0	0	0	0	0	0	0	0	0	0	0	0	0	0
ENSG00000120937.9_3	NPPB	chr1	-	11917521	11919002	0	0	0	0	0	0	0	0	0	0	0	0	0	0	0	0	0	0	0
ENSG00000224904.1_5	AL021155.1	chr1	+	11937827	11940463	0.78157	0.372095	0.228959	0.07211	0.191368	0.124283	0.01737	0.152522	0.289335	0.160768	0.312906	0.409883	0.421512	0.280778	0.366369	0.719687	0.857484	0.938887	0.430552
ENSG00000285646.2_2	AL021155.2	chr1	+	11967997	11974355	18.4402	15.7206	0.099379	31.957	33.7424	35.5181	31.9152	0.034535	0	0	0.018371	63.2525	56.6996	63.1165	67.9861	25.8565	25.1322	56.4926	30.0792
ENSG00000199347.1	RNU5E-1	chr1	+	11968209	11968328	0	0	0	0	0	0	0	0	0	0	0	0	0	0	0	0	0	0	0
ENSG00000201801.1	RNU5E-4P	chr1	-	11969865	11969984	0	0	0	0	0	0	0	0	0	0	0	0	0	0	0	0	0	0	0
ENSG00000116685.16_3	KIAA2013	chr1	-	11979648	11986485	0.979884	0.542965	0.559925	0.615996	0.866799	0.72522	0.610663	0.698444	0.805984	0.428433	0.920086	0.639573	0.753416	0.657461	0.899607	1.10506	0.706757	0.794864	0.760375
ENSG00000083444.17_4	PLOD1	chr1	+	11994262	12035595	9.66211	34.9948	30.5915	31.4795	30.3477	32.8729	30.8218	24.5244	23.6769	20.9731	19.2527	22.1635	26.2066	20.7588	20.8288	23.3417	20.1664	20.1066	30.1891
ENSG00000287384.1_1	AL096840.2	chr1	-	12039590	12040184	0	0	0	0	0	0	0	0	0	0	0	0	0	0	0	0	0	0	0
ENSG00000116688.16_6	MFN2	chr1	+	12040238	12073571	0	0	0	0	0	0	0	0	0	0	0	0	0	0	0	0	0	0	0
ENSG00000226166.2_5	AC244670.1	chr1	+	12752925	12753036	0	0	0	0	0	0	0	0	0	0	0	0	0	0	0	0	0	0	0
ENSG00000188984.12_3	AADACL3	chr1	+	12776113	12788727	0	0	0	0	0	0	0	0	0	0	0	0	0	0	0	0	0	0	0
ENSG00000238771.1	snoU13	chr1	+	12799693	12799796	0	0	0	0	0	0	0	0	0	0	0	0	0	0	0	0	0	0	0
ENSG00000157330.10_3	C1orf158	chr1	+	12806148	12823847	0	0	0	0	0	0	0	0	0	0	0	0	0	0	0	0	0	0	0
ENSG00000204503.5	PRAMEF3	chr1	-	13328196	13331692	0.294274	0.1401	0.239992	0.133487	0.068849	0.076589	0.090454	0.026695	0.035486	0.040299	0.119766	0.063101	0.064589	0.104332	0.156814	0.226154	0.113925	0.145536	0.231205
ENSG00000225196.2_4	RPL10P17	chr1	-	12280851	12281166	0	0	0	0	0	0	0	0	0	0	0	0	0	0	0	0	0	0	0
ENSG00000252969.1	SNORA70	chr1	-	12281205	12281328	0	0	0	0	0	0	0	0	0	0	0	0	0	0	0	0	0	0	0
ENSG00000048707.15_6	VPS13D	chr1	+	12290087	12572099	0	0	0.412855	0.476183	0.420683	0.28281	0.37707	0.216939	0.393031	0.312776	0.436499	0.406153	0.400357	0.285044	0.536179	0.444414	0.359738	0.610726	0.303319
ENSG00000239149.1	SNORA59A	chr1	+	12567300	12567451	0	0	0	0	0	0	0	0	0	0	0	0	0	0	0	0	0	0	0
ENSG00000229484.1_6	AC243836.1	chr1	+	12587766	12588462	0	0	0	0	0	0	0	0	0	0	0	0	0	0	0	0	0	0	0
ENSG00000116786.13_5	PLEKHM2	chr1	+	16010815	16061264	0.464441	0.221114	0.056413	0.083099	0.050327	0.091179	0.002435	0.053373	0.083106	0.021464	0.89742	0.964164	0.66855	1.49934	1.17899	0.97544	1.28662	1.43575	1.24994
ENSG00000264048.1	AL121992.1	chr1	+	16010967	16011053	0	0	0	0	0	0	0	0	0	0	0	0	0	0	0	0	0	0	0
ENSG00000237938.5_7	AL450998.3	chr1	-	16046807	16063391	0	0	0	0	0	0	0	0	0	0	0	0	0	0	0	0	0	0	0
ENSG00000162461.8_3	SLC25A34	chr1	+	16062753	16067887	0	0	0	0	0	0	0	0	0	0	0	0	0	0.131096	0.033046	0	0.174338	0	0
ENSG00000224459.1_6	SLC25A34-AS1	chr1	-	16066546	16076391	0	0	0	0	0	0	0	0	0	0	0	0	0	0	0	0	0	0	0
ENSG00000162460.7_3	TMEM82	chr1	+	16068994	16074477	0	0	0	0	0	0	0	0	0	0	1.50575	0.91939	1.04046	2.00233	1.58952	1.75514	1.88866	2.10405	1.88178
ENSG00000204479.4_2	PRAMEF17	chr1	+	13716092	13719089	0	0	0	0	0	0	0	0	0	0	0	0	0	0	0	0	0	0	0
ENSG00000204478.9_2	PRAMEF20	chr1	+	13736907	13747803	0	0	0	0	0	0	0	0	0	0	0	0	0	0	0	0	0	0	0
ENSG00000162494.6_3	LRRC38	chr1	-	13801441	13840498	0	0	0	0	0	0	0	0	0	0	0	0	0	0	0	0	0	0	0
ENSG00000259961.1_6	AL354712.1	chr1	+	13839715	13842765	0	0	0	0	0	0	0	0	0	0	0	0	0	0	0	0	0	0	0
ENSG00000215909.3_4	BRWD1P1	chr1	+	13881496	13882189	0	0	0	0	0	0	0	0	0	0	0	0	0	0	0	0	0	0	0
ENSG00000162493.16_4	PDPN	chr1	+	13909960	13944452	0	0	0	0	0	0	0	0	0	0	0.010447	0.003826	0	0	0	0	0	0	0
ENSG00000222952.1_1	RNA5SP41	chr1	-	13949679	13949779	0	0	0	0	0	0	0	0	0	0	0	0	0	0	0	0	0	0	0
ENSG00000266358.1	AL359771.1	chr1	-	13950397	13950497	0	0	0	0	0	0	0.408656	0	0	0	0	0	0	0	0	0	0	0	0
ENSG00000237445.2_6	AL359771.1	chr1	-	13983806	13986405	0	0	0	0	0	0	0	0	0	0	0	0	0	0	0	0	0	0	0
ENSG00000253085.1	SCARNA11	chr1	-	14022565	14022694	0	0	0	0	0	0	0	0	0	0	0	0	0	0	0	0	0	0	0
ENSG00000116731.22_4	PRDM2	chr1	+	14026693	14151574	0	0	0	0	0	0	0	0	0	0	0	0	0	0	0	0	0	0	0
ENSG00000189337.17_6	KAZN	chr1	+	14219287	15444539	1.13553	3.8907	3.23857	3.30458	3.40469	3.14203	3.50789	4.94347	4.43833	4.89159	4.56625	4.1512	2.7037	3.35942	3.06567	2.37312	3.23119	3.09939	3.17004
ENSG00000252151.1	RNU6-1265P	chr1	-	14450728	14450830	0	0	0	0	0	0.036742	0	0	0	0	0	0	0	0	0	0	0	0	0
ENSG00000231606.2_6	AL357873.1	chr1	-	14548382	14630940	0	0	0	0	0	0	0	0	0	0	0	0	0	0	0	0	0	0	0
ENSG00000234593.3_6	KAZN-AS1	chr1	-	14665320	14746469	0	0	0	0	0.029858	0	0	0.015686	0	0	0.010778	0	0	0	0	0.063833	0.061618	0.044463	0
ENSG00000235829.1_4	TBCAP2	chr1	-	15018625	15019109	0	0	0	0	0	0	0	0	0	0	0	0	0	0	0.095153	0	0	0	0
ENSG00000287756.1_1	AL031293.1	chr1	-	15100965	15104223	0	0	0	0	0	0	0	0	0	0	0	0	0	0	0	0	0	0	0
ENSG00000175147.13_6	TMEM51-AS1	chr1	-	15438311	15480114	0	0	0	0	0	0	0	0	0	0	0	0.029548	0	0	0	0	0	0	0
ENSG00000171729.14_4	TMEM51	chr1	+	15479028	15546974	0	0	0	0	0	0	0	0	0	0	0	0	0	0	0	0	0	0	0
ENSG00000204464.7_3	C1orf195	chr1	-	15490840	15497813	0.296759	1.16706	0.437619	0.249153	0.504755	0	0.282268	1.53556	0.49576	0.666946	0.641141	0.288223	0.459271	0	1.23897	0.693026	0.955318	0.527906	0.801304
ENSG00000215720.4_5	AL035405.1	chr1	-	15518324	15519341	15.0662	7.17282	7.43994	5.07029	6.04351	5.13567	5.72183	6.10336	6.61875	5.47741	3.1945	3.44354	4.50861	5.80878	5.64742	4.80727	5.00017	4.69837	5.83203
ENSG00000278480.1_5	AL391094.1	chr1	+	15552869	15554045	0	0	0	0	0.068519	0	0	0	0	0	0	0	0	0	0	0	0	0	0
ENSG00000142621.19_4	FHAD1	chr1	+	15573768	15726779	0.432822	1.57936	2.3828	1.88745	2.0077	1.38401	1.31886	14.2352	1.76013	7.80853	1.19465	1.00693	1.45419	0.802564	1.22257	17.4918	1.66818	1.47363	0.938679
ENSG00000233485.1_7	AL031283.2	chr1	-	15653176	15670372	0	0	0	0	0	0	0	0	0	0	0	0	0	0	0	0	0	0	0
ENSG00000236045.1_7	AL031283.3	chr1	-	15660662	15661960	10.1389	4.82701	10.4498	9.75354	9.09104	3.6387	12.6321	5.99171	10.1034	6.88314	8.21324	6.34678	12.3119	4.89867	10.3616	11.6388	6.58799	9.77755	6.5521
ENSG00000228140.2_6	AL031283.1	chr1	-	15729475	15735929	72.8463	34.6812	29.2033	27.0478	28.3263	28.5828	27.6027	25.3821	23.15	21.4312	18.159	20.5984	26.6755	21.6319	18.8694	24.6537	16.6534	16.5702	32.9443
ENSG00000142634.13_3	EFHD2	chr1	+	15736384	15756835	0	0	2.77636	0	0	0	2.07947	0	0	0	0	0	0	0	0	0	0.524994	0	0
ENSG00000162438.11_2	CTRC	chr1	+	15764935	15775737	19.2999	12.3881	14.6222	12.2096	11.697	10.8975	15.6146	8.43096	10.3068	10.185	1.31988	1.41879	2.38748	2.26814	2.9411	4.07367	0	1.88677	3.77958
ENSG00000142615.8_4	CELA2A	chr1	+	15783223	15798586	0	0	1.56748	0.317261	0.27071	1.15947	0.863776	0.137058	0	0	0.48474	0.437871	0.540862	0.865121	0.868785	0	0.197881	0.566164	0.718268
ENSG00000215704.9_3	CELA2B	chr1	+	15792404	15817895	9.80607	8.84139	9.02518	9.09478	6.50228	5.50807	8.90698	5.81068	6.71262	8.67301	7.78442	8.25895	5.56747	8.02504	6.69331	7.09629	6.5872	8.47877	4.80812
ENSG00000132906.18_5	CASP9	chr1	-	15817327	15853029	1.13551	0.638234	1.07693	1.15582	1.06442	0.948737	0.875315	4.48637	1.04188	0.888805	0.403362	0.638598	1.985	0.781148	1.03367	0.879343	0.633004	0.751323	0.679649
ENSG00000116138.13_3	DNAJC16	chr1	+	15853308	15918874	0	0	0.028802	0.047275	0.020547	0	0.015685	0.049519	0.051945	0	0.089194	0.022875	0.005528	0.013309	0.064234	0.032498	0.035221	0.023754	0
ENSG00000251866.1	SCARNA21	chr1	+	15868660	15868799	0	0	0	0	0	0	0	0	0	0	0	0	0	0	0	0	0	0	0
ENSG00000272510.1_6	AL121992.3	chr1	-	15892106	15892451	0	0	0	0	0	0	0	0	0	0	0	0	0	0	0	0	0	0	0
ENSG00000116771.6_3	AGMAT	chr1	-	15898194	15911546	0.103082	0.049076	0.307613	0.130702	0.159508	0.128635	0.062312	0	0.148007	0.092872	0.20867	0.136176	0.128349	0.126593	0.202195	0.160078	0.067887	0.105063	0.045343
ENSG00000237301.1_6	AL121992.1	chr1	-	15912631	15930121	2.06749	0.984303	2.83364	2.48576	2.24737	1.99093	2.79222	1.94603	2.92246	2.69803	4.08691	2.05911	2.79717	1.91767	3.91113	3.63938	2.97443	3.22505	1.65171
ENSG00000235084.3_4	CHCHD2P6	chr1	+	15931092	15931538	16.7383	7.96886	19.6374	20.986	19.0609	12.6174	20.1417	13.5808	19.2648	20.9216	24.859	12.262	21.9632	18.5486	24.8025	22.7356	20.5944	18.5566	10.6062
ENSG00000252417.1	RNU7-179P	chr1	-	15934573	15934640	29.6765	14.1286	26.2764	25.5103	14.0673	16.5292	29.4827	15.1059	23.8475	26.0327	28.6321	19.455	19.806	18.443	33.8099	34.2042	21.6162	26.5313	8.87042
ENSG00000236500.1_4	CD24P1	chr1	-	15941138	15941362	11.3156	5.38719	3.1153	1.74606	0.489039	1.76944	2.50554	1.56707	2.0205	2.69485	1.55562	5.29842	4.6447	2.32498	5.74643	2.70409	2.52306	1.00255	0.507237
ENSG00000197312.12_4	DDI2	chr1	+	15943953	15995539	0.055523	0.030178	0.063313	0.082867	0.125997	0.026502	0.053438	0.054536	0.032394	0.060739	0.024176	0.083032	0	0.029272	0.047877	0.09537	0	0.061181	0.035109
ENSG00000215695.1_3	RSC1A1	chr1	+	15986364	15988217	0	0	0	0	0	0	0	0	0	0	0	0	0	0	0	0	0	0	0
ENSG00000233954.6_2	UQCRHL	chr1	-	16133664	16135843	77.632	36.9596	57.384	35.553	78.8902	65.6924	99.1557	70.1096	70.4907	56.8726	62.6158	56.1927	120.046	38.7426	48.3908	97.0755	55.9011	58.5538	115.463
ENSG00000178715.8_5	AL450998.1	chr1	+	16154727	16155164	1.17129	0.557638	0	0.043004	0.140528	0	0.398769	0.303391	0.608947	0.144061	0	0.218072	0.741994	0.715823	0	0.184707	0	0.276193	0.250003
ENSG00000179743.4_7	AL450998.2	chr1	-	16160969	16174642	0.853215	0.406204	0.424681	0.477127	0.581661	0	0	0	0.659343	0	1.2939	1.0281	2.12695	0.5348	0.883313	2.30274	1.12561	1.55009	1.2023
ENSG00000065526.11_3	SPEN	chr1	+	16174202	16266951	0.479535	0.281168	0.521533	0.324379	0.19801	0.184655	0.290993	0.503672	0.276601	0.256172	0.241661	0.070558	0.248933	0.156441	0.520689	0.244326	0.430628	0.189698	0.189719
ENSG00000238818.1	snoU13	chr1	+	16237392	16237492	0	0	0	0.448474	0	0.378446	0	0	0	0.483199	0	0	0	0.427736	0	0	0	0	0
ENSG00000270620.1_5	AL034555.1	chr1	-	16244193	16244403	0	0	0	0	0.351654	1.33801	0.720428	0	0	0.105134	0	0	0.355092	0	0.242892	0	0	0	0.300547
ENSG00000116809.11_2	ZBTB17	chr1	-	16268364	16302627	0	0	0	0	0	0	0	0	0	0.082575	0	0	0.031869	0	0	0	0	0	0
ENSG00000234607.2_5	AL355994.4	chr1	+	16296127	16296689	0	0	0	0	0	0	0	0	0	0	0.285579	0	0	0.095728	0.190047	0.048914	0	0	0
ENSG00000231353.1_5	AL355994.1	chr1	+	16314677	16314936	0	0	0	0	0.058374	0.007278	0.311687	0.025555	0.30127	0	0	0	0	0	0	0	0.078636	0	0
ENSG00000275503.1_5	AL355994.5	chr1	-	16315635	16315870	0	0	0	0	0	0	0	0	0	0	0	0	0	0	0	0	0	0	0
ENSG00000224966.4_4	TBC1D3P6	chr1	+	16316366	16321246	0	0	0	0	0	0	0.44422	0	0	0	0	0	0	0	0	0	0	0	0
ENSG00000183888.4_3	SRARP	chr1	+	16330731	16335302	0	0	0	0	0	0	0	0	0.081403	0	0	0	0	0	0	0	0	0	0
ENSG00000233078.1_6	AL355994.3	chr1	-	16332655	16333166	0	0	0	0	0	0	0	0	0	0	0	0	0	0	0	0	0	0	0
ENSG00000173641.17_6	HSPB7	chr1	-	16340523	16346089	0	0	0	0	0	0	0	0	0	0	0	0	0	0	0	0	0	0	0
ENSG00000186510.12_3	CLCNKA	chr1	+	16345370	16360545	0	0	0.109172	0	0.068611	0	0.043371	0	0	0.138472	0	0.378705	1.13496	0	0.123851	0	0.211222	0.269618	0.310534
ENSG00000232456.1_5	AL355994.2	chr1	-	16361673	16366524	0	0	0	0	0	0	0	0	0	0	0	0	0	0	0	0	0	0	0.134546
ENSG00000184908.17_2	CLCNKB	chr1	+	16370231	16383803	0	0	0.168155	0.195323	0.215309	0	0	0	0.226153	0.08488	0	0	0	0	0	0	0	0	0
ENSG00000185519.9_3	FAM131C	chr1	-	16384264	16400146	0	0	0.103202	0	0	0	0	0	0	0	0	0	0.101892	0	0	0	0	0	0
ENSG00000142627.13_3	EPHA2	chr1	-	16450832	16482564	13.0232	6.50656	5.92774	7.35624	5.68567	5.37305	6.31107	6.0458	5.72151	5.6566	6.76533	6.27702	6.76338	6.60108	6.17938	5.95455	5.9338	5.72238	6.48506
ENSG00000227959.1_6	AL451042.2	chr1	+	16481706	16483824	0	0	0	0.377532	0	0	0	0	0	0	0	0	0	0	0	0	0.078918	0	0
ENSG00000224621.1_6	AL451042.1	chr1	+	16485761	16488378	0	0	0	0	0	0	0	0	0	0	0	0	0	0	0	0	0	0	0
ENSG00000234166.1_6	ARHGEF19-AS1	chr1	+	16524349	16524852	0	0	0	0	0	0	0	0	0	0	0	0	0	0	0	0	0	0	0
ENSG00000142632.17_4	ARHGEF19	chr1	-	16524349	16539147	0	0	0	0	0	0	0	0	0	0	0	0	0	0	0	0	0	0.048805	0
ENSG00000237276.8_4	ANO7L1	chr1	-	16542404	16554522	0	0	0	0	0	0	0	0	0	0	0	0	0	0	0	0	0	0	0
ENSG00000204377.3	C1orf134	chr1	-	16555368	16556038	0	0	0	0	0	0	0	0	0	0	0	0	0	0	0	0	0	0	0
ENSG00000132881.12_4	CPLANE2	chr1	-	16558187	16563678	22.047	10.4963	9.05595	11.9268	8.1335	5.88467	8.88641	4.93448	5.27563	4.67842	5.4549	6.56412	10.363	13.2245	12.7631	13.4532	8.32748	11.7828	10.8347
ENSG00000233929.1_4	MT1XP1	chr1	-	16567708	16567893	0	0	0	0	0	0	0	0	0	0	0	0	0	0	0	0	0	0	0
ENSG00000037637.11_4	FBXO42	chr1	-	16573335	16678975	2.97689	2.05977	2.681	3.03172	2.66522	1.99109	2.65948	1.53001	2.17985	1.51701	2.188	1.56086	3.72681	3.3599	5.08653	4.46597	3.37778	4.33704	2.72612
ENSG00000055070.17_3	SZRD1	chr1	+	16679070	16724640	0	0	0.137088	0.189043	0.284535	0	0.170712	0	0	0	0	0	0	0	0	0	0	0.227392	0
ENSG00000226457.1_5	RPL22P3	chr1	-	16695645	16696025	0	0	0	0.271909	0.625738	0	0.010569	0	0.070265	0.097039	0	0	0	0	0	0	0	0	0.01559
ENSG00000187144.11_3	SPATA21	chr1	-	16713612	16763919	0	0	0.093948	0.113398	0.17147	0.216541	0.092782	0.089799	0.128021	0.118393	0	0	0	0	0	0.06879	0	0	0
ENSG00000157191.20_3	NECAP2	chr1	+	16767216	16786573	0	0	0	0	0.161424	0	0	0	0	0	0	0	0	0	0	0	0	0	0
ENSG00000226029.1_5	LINC01772	chr1	+	16787443	16794976	0	0	0	0	0	0	0	0	0	0	0	0	0	0	0	0	0	0	0
ENSG00000080947.15_3	CROCCP3	chr1	-	16793931	16825752	0	0	0	0	0	0	0	0	0	0	0	0	0	0	0	0	0	0	0
ENSG00000206652.1	RNU1-1	chr1	-	16840617	16840780	0	0	0	0	0	0	0	0	0	0	0	0	0	0	0	0	0	0	0
ENSG00000261135.1_6	AL137802.2	chr1	+	16841140	16842249	0	0	0	0	0	0	0	0	0	0	0	0	0	0	0	0	0	0	0
ENSG00000285853.1_2	AL137802.3	chr1	+	16841529	16848283	0	0	0	0	0	0	0	0	0	0	0	0	0	0	0	0	0	0	0
ENSG00000224174.2_6	AL137802.1	chr1	+	16847189	16848291	0	0	0	0	0	0	0	0	0	0	0	0	0	0	0	0	0	0	0
ENSG00000233421.4_5	LINC01783	chr1	-	16860381	16862667	0	0	0	0	0	0	0	0	0	0	0	0	0	0	0	0	0	0.097962	0
ENSG00000268674.1	AL355149.2	chr1	+	16865561	16866070	0	0	0	0	0	0	0	0	0	0	0	0	0	0	0	0	0	0	0
ENSG00000225710.1_5	AL355149.1	chr1	-	16875146	16879026	0	0	0	0	0	0	0	0	0	0	0	0	0	0	0	0	0	0	0
ENSG00000266584.1	AL355149.1	chr1	+	16875409	16875482	0	0	0	0	0	0	0	0	0	0	0	0	0	0	0	0	0	0	0
ENSG00000219481.10_3	NBPF1	chr1	-	16888814	16940057	0.291082	0.761185	0.709838	0.218971	1.22725	0.191472	0.639622	1.23131	0.843336	0.385663	3.36824	2.97009	4.1058	4.01205	3.04141	5.03103	2.63294	2.75476	4.81146
ENSG00000271732.1_6	AL137798.1	chr1	+	16943886	16944224	14.1121	6.71858	6.98876	6.53926	8.11583	7.88374	7.03941	7.52493	12.7494	5.504	8.88343	8.57053	13.8639	13.256	14.3715	11.6475	10.8368	11.3924	9.54377
ENSG00000215908.10_3	CROCCP2	chr1	-	16944748	16983727	0.851674	1.41201	1.34311	1.33271	1.56597	0.830879	1.4969	1.5026	1.75849	1.08513	2.3166	1.90568	2.08758	2.36957	2.20671	2.13422	2.1385	2.52462	2.17529
ENSG00000283773.1_4	AL137798.3	chr1	-	16969262	16969604	0	0	0	0	0	0	0	0	0	0	0	0	0	0	0	0	0	0	0
ENSG00000186301.8_2	MST1P2	chr1	+	16972117	16976784	0.598429	0.284904	0.091765	0.131351	0.232875	0.126865	0.163021	0.146555	0	0.080474	0.335521	0.33496	0.247361	0.384421	0.342226	0.25573	0.151907	0.289029	0.274029
ENSG00000282143.1_6	AL137798.2	chr1	+	16983374	16994019	30.8335	14.6794	11.3412	12.4563	14.3793	15.7141	11.5769	14.8727	13.9486	13.1524	14.0061	14.143	12.5887	15.4603	16.6768	10.3922	15.9346	11.9084	12.1677
ENSG00000207513.1	RNU1-3	chr1	-	16993280	16993443	0	0	0.685811	0.240644	0.740357	0.249226	0.049121	0	0	0	0	0	0	0	0	0	0	0.798726	0
ENSG00000237847.2	AL137798.1	chr1	+	16999498	17000007	0	0	0.422234	0.204891	0	0.017067	0	0	1.27828	0.250346	0.643797	0.161235	0.40962	0.132514	0	0.404435	0.033272	0.607271	0.387058
ENSG00000264742.1	AL021920.1	chr1	+	17007750	17007823	0	0	0	0	0	0	0	0	0	0	0	0	0	0	0	0	0	0	0
ENSG00000236698.1_4	EIF1AXP1	chr1	-	17012116	17012550	0	0	0	0	1.06124	0.073079	0	0	0.286059	0	0	0.371352	1.14731	1.88401	1.19677	0.670741	1.94905	0.263461	0.298369
ENSG00000268869.6_3	ESPNP	chr1	-	17013834	17046652	16.3963	14.0504	15.2358	15.0014	13.6885	11.0255	17.0683	10.1569	11.1157	12.9418	10.1519	12.0237	9.85459	9.51229	10.1175	7.99706	9.79044	9.9084	10.7547
ENSG00000279151.1_6	AL021920.1	chr1	+	17028041	17032089	0	0	0	0.363419	0	0	0.759976	0	0.324808	0	0	0	0	0	0	0	0	0	0
ENSG00000268991.1	AL021920.2	chr1	-	17060447	17060956	0	0	0	0	0	0	0	0	0	0	0	0	0	0	0	0	0	0	0
ENSG00000282740.1_6	AL021920.3	chr1	-	17066433	17077084	0	0	0	0.242581	0	0	0	0	0	0	0.861702	0.266275	0.703387	2.03328	1.6079	2.39894	1.00806	0.710185	0.932212
ENSG00000058453.17_4	CROCC	chr1	+	17066768	17299459	0	0	0	0.001751	0	0	0	0	0	0	0	0	0	0.096395	0.14281	0.156878	0.048671	0.002497	0.224987
ENSG00000227684.2_4	CROCCP4	chr1	+	17066775	17077463	0	0	0	0	0	0	0	0	0	0	0	0	0	0	0	0	0	0	0
ENSG00000207389.1	RNU1-4	chr1	+	17067011	17067174	0	0	0	0	0	0.311526	0.736603	0	0	0	2.30049	0.766687	0	3.18933	2.90955	6.40039	2.56261	2.25674	2.64833
ENSG00000186715.11_3	MST1L	chr1	-	17081405	17096732	0	0	0	0	0	0	0	0	0	0	0	0	0	0	0	0	0	0	0
ENSG00000223643.6_6	BX284668.1	chr1	-	17177752	17179624	0	0	0	0	0	0	0	0	0	0	0	0	0	0	0	0	0	0	0
ENSG00000230239.1_6	BX284668.3	chr1	+	17181902	17185779	0	0	0	0	0	0	0	0	0	0	0	0	0	0	0	0	0	0	0
ENSG00000263811.1	MIR3675	chr1	-	17185444	17185516	0	0	0	0	0	0	0	0	0	0	0	0	0	0	0	0	0	0	0
ENSG00000228549.4_7	BX284668.2	chr1	+	17197440	17210154	0	0	0	0	0.004684	0	0	0	0	0	0	0	0	0	0	0	0	0	0
ENSG00000238142.2_6	BX284668.5	chr1	-	17214072	17216201	0	0	0	0	0	0	0	0	0	0	0.387852	0	0	0	0	0	0	0	0
ENSG00000235241.1_5	BX284668.4	chr1	+	17215590	17216097	0	0	0	0	0	0	0	0	0	0	0	0	0	0	0	0	0	0	0
ENSG00000207005.1	RNU1-2	chr1	+	17222475	17222638	0.841463	0.40061	1.25723	1.13486	0.48071	0.708432	0	0	0	0	0	0	0	0	0	0	0	0	0
ENSG00000272426.1_6	BX284668.6	chr1	-	17230834	17231271	0	0	0	0	0	0	0	0	0	0	0	0	0	0	0	0	0	0	0
ENSG00000117118.9_2	SDHB	chr1	-	17345217	17380665	0	0	0	0	0	0	0	0	0	0	0	0	0	0.053421	0	0	0	0	0.074054
ENSG00000117115.13_3	PADI2	chr1	-	17393256	17445946	21.8465	15.0905	19.8233	17.9786	22.318	18.6127	19.5319	24.5294	29.1997	26.0129	21.048	18.1695	37.2555	20.4611	28.4206	34.5787	24.3303	27.2399	29.0764
ENSG00000252180.1	Y_RNA	chr1	+	17484692	17484779	0	0	0	0	0	0	0	0	0	0	0	0	0	0	0	0	0	0	0
ENSG00000204362.6_6	AL590644.1	chr1	+	17516278	17524112	0	0	0	0	0.268314	0	0	0.072183	0.160624	0.153286	0	0	0.04603	0.10236	0	0.060181	0	0	0
ENSG00000282843.1_6	AL590644.3	chr1	-	17519727	17528228	0	0	0	0	0	0	0	0	0	0	0	0	0	0	0	0	0	0	0
ENSG00000142623.11_4	PADI1	chr1	+	17531623	17572502	0	0	0.124222	0	0	0	0.040833	0	0	0	0	0	0	0	0	0	0	0	0
ENSG00000142619.4_3	PADI3	chr1	+	17575593	17610728	0.265287	0.1263	0.53009	0.304467	0.450008	0.188689	0.14821	0.04417	0.249046	0	0	0	0	0	0	0.162835	0	0	0.086687
ENSG00000266634.1	MIR3972	chr1	+	17604384	17604470	0	0	0	0.448474	0.082379	0	0	0	0.991521	0	0	0	0	0	0	0	0	0	0
ENSG00000159339.13_3	PADI4	chr1	+	17634690	17690499	3.2605	5.98783	5.67564	3.88531	4.88643	4.16165	4.40694	3.93185	4.40848	3.92563	0	0	0	1.62038	1.64239	2.2737	0	1.69717	1.45641
ENSG00000269468.1	AC004824.2	chr1	-	17655507	17676070	0	0	0	0	0	0	0	0	0	0	0	0	0	0	0	0	0	0	0
ENSG00000276747.1_3	PADI6	chr1	+	17698691	17728195	0	0	0	0	0	0	0	0	0	0	0	0	0	0	0	0	0	0	0
ENSG00000227751.1_7	RCC2-AS1	chr1	+	17733256	17733878	0	0	0	0	0	0	0	0	0	0	0	0	0	0	0	0	0	0	0
ENSG00000179051.14_4	RCC2	chr1	-	17733256	17766173	0	0	0	0	0	0	0	0	0	0	0	0	0	0	0	0	0	0	0
ENSG00000266727.1	AC004824.1	chr1	-	17740127	17740190	0	0	0	0	0	0	0	0	0	0	0	0	0	0	0	0	0	0	0
ENSG00000009709.12_3	PAX7	chr1	+	18957340	19075360	8.90715	4.41804	2.66534	3.99577	3.63732	3.38469	4.99951	2.576	3.15553	2.69355	2.2317	2.43855	3.57697	3.35201	3.18422	2.9409	2.71691	2.77812	4.43883
ENSG00000179002.5_3	TAS1R2	chr1	-	19166093	19186176	0	0	0	0	0.66454	0	0.60813	0.515314	1.2925	0	0.762672	0	0	0	2.24439	1.88213	1.59998	0	0
ENSG00000255275.3	RP13-279N23.2	chr1	-	19175767	19247615	2.00932	0.956612	2.01835	2.32849	2.53106	2.47312	2.60812	1.17808	1.17082	1.6637	1.43881	2.01131	5.61226	2.11364	3.73142	3.90005	1.72022	3.68367	3.0613
ENSG00000159423.17_5	ALDH4A1	chr1	-	19197924	19229218	2.76385	2.3552	5.15486	2.66607	2.16497	2.03954	2.48727	2.8646	5.43748	3.73229	4.15562	3.07544	3.96443	2.92773	3.3632	4.65827	6.55332	3.07595	4.0303
ENSG00000265606.1	MIR4695	chr1	-	19209696	19209769	0	0	0.235627	0	0	0.419359	0.550959	1.99328	0.616351	0.366389	1.76991	0.415236	0	0	0.431339	0	0	0	0.399849
ENSG00000221662.1	MIR1290	chr1	-	19223565	19223642	13.2885	6.32646	7.28752	9.35471	9.79104	7.24142	8.78272	6.73512	8.11331	7.0468	7.30428	6.57458	10.3073	7.03023	8.69734	10.4181	7.95846	7.65554	10.6433
ENSG00000169991.11_5	IFFO2	chr1	-	19230774	19283170	34.5798	16.463	18.6202	17.5785	20.8948	15.9626	19.6161	14.377	15.2918	14.5791	12.2189	12.0386	17.4248	11.125	16.8476	19.4162	13.6924	14.3589	14.9494
ENSG00000272084.1_7	AL137127.1	chr1	-	19398604	19402005	0	0	0.027698	0.022543	0	0	0	0.003647	0	0.056658	0.112311	0.020155	0	0	0	0	0	0	0
ENSG00000127481.15_4	UBR4	chr1	-	19401004	19536760	0.049957	0.04789	0.095983	0.083484	0.032562	0.035659	0.037166	0.055747	0.036409	0.034095	0.020888	0.045147	0.009826	0.01763	0.026846	0.214544	0.033447	0.018658	0.018273
ENSG00000266098.1	AL137127.1	chr1	-	19410046	19410145	0	0	0	0	0	0	0	0	0	0	0	0	0	0	0	0	0	0	0
ENSG00000230424.1_7	EMC1-AS1	chr1	+	19536995	19567198	0	0	0	0	0	0	0	0	0	0	0	0	0	0	0	0	0	0	0
ENSG00000127463.15_7	EMC1	chr1	-	19542154	19578021	0	0	0	0	0	0	0	0	0	0	0	0	0	0	0	0	0	0	0
ENSG00000053372.5_4	MRTO4	chr1	+	19578299	19586622	0	0	0	0	0	0	0	0	0	0	0	0	0	0	0	0	0	0	0
ENSG00000286064.1_1	AL035413.2	chr1	-	19587015	19588801	0	0	0	0	0	0	0	0	0	0	0	0	0	0	0	0	0	0	0
ENSG00000211454.14_4	AKR7L	chr1	-	19592476	19600688	0.51409	1.24307	0.167421	0	0.154907	0	0.191677	0	0.196405	0.30329	1.44191	0.541636	0.944734	0.08171	0.28347	0	0.088581	1.10259	0
ENSG00000162482.5_3	AKR7A3	chr1	-	19609067	19615264	0	0	0.255805	0.327035	0	0.107773	0	0	0.266854	0	0	0.109705	0	0	0	0	0	0	0
ENSG00000270728.1_6	AL035413.1	chr1	+	19623574	19624397	42.2924	20.1348	0	0	18.0956	14.0637	18.5135	17.6067	18.4412	0	17.3702	19.8093	0	0	12.6572	10.6102	13.8105	14.6657	12.4366
ENSG00000053371.12_6	AKR7A2	chr1	-	19630459	19638640	0	0	0	0	0	0	0	0	0	0	0	0	0	0	0	0	0	0	0
ENSG00000200403.1	RNU6-1099P	chr1	-	19631570	19631676	0	0	0	0	0	0	0	0	0	0	0	0	0	0	0	0	0	0	0
ENSG00000040487.13_4	PQLC2	chr1	+	19638820	19655794	156.191	108.583	134.207	96.502	129.19	136.52	135.576	135.03	126.067	146.809	113.293	93.8659	84.6109	71.9138	61.2334	62.9075	78.3029	65.3184	86.0673
ENSG00000265192.1	RN7SL85P	chr1	-	19646299	19646554	0.246094	0.117162	0.595971	0.861911	0.090575	1.07177	0.18089	0	0.364074	0	0.322847	0.652051	0.482205	0.700084	0.358247	1.11139	0.397627	0.273581	0.518464
ENSG00000077549.18_5	CAPZB	chr1	-	19665269	19812033	1.82662	29.2962	31.156	26.6895	8.04355	27.3821	22.3416	6.85125	23.5229	6.51997	4.64158	10.8681	4.69716	6.7069	6.22546	19.6823	14.3155	4.56305	5.45456
ENSG00000240490.2	RN7SL277P	chr1	+	19750878	19751163	0.958042	0.456111	0.228624	0.319891	0.493815	0.353304	1.21436	0.371815	0	0.508473	0	0.44863	0.61239	0.092726	0.358394	0.797301	0.428927	0.985896	0.616465
ENSG00000173436.15_5	MICOS10	chr1	+	19810897	19956315	0	0	0	0	0	0	0	0	0	0	0	0	0	0	0	0	0	0	0
ENSG00000201609.1	RNU4-28P	chr1	+	19837087	19837227	0	0	0	0	0	0	0	0	0	0	0	0	0	0	0	0	0	0	0
ENSG00000239027.1	snoU13	chr1	-	19858664	19858768	0	0	0	0	0	0	0	0	0	0	0	0	0	0	0	0	0	0	0
ENSG00000235185.1_6	AL031727.2	chr1	-	19918296	19923326	0.183636	0.087427	0.138999	0.303371	0	0	0	0.691282	0.529477	0	0	0	0	0	0	0	0	0	0.040995
ENSG00000158747.14_4	NBL1	chr1	+	19923473	19984949	0	0	0	0.031027	0	0	0	0	0	0	0	0	0	0	0	0	0	0	0
ENSG00000270136.6_5	MICOS10-NBL1	chr1	+	19923561	19983420	0	0	0	0	0	0	0	0	0	0	0	0	0	0	0	0	0	0	0
ENSG00000226396.1_5	AL031727.1	chr1	+	19934608	19935062	0	0	0	0	0	0	0	0	0	0	0	0	0	0	0	0	0	0	0
ENSG00000162542.13_3	TMCO4	chr1	-	20008706	20126438	0	0	0	0	0	0	0	0	0	0	0	0	0	0	0	0	0	0	0
ENSG00000178828.7_3	RNF186	chr1	-	20140522	20141776	0	0	0	0	0	0	0	0	0	0	0	0	0	0	0	0	0	0	0
ENSG00000235434.1_6	AL391883.1	chr1	+	20140860	20145995	0	0	0	0	0	0	0	0	0	0	0	0	0	0	0	0	0	0	0
ENSG00000169914.6_3	OTUD3	chr1	+	20208888	20239438	0	0	0	0	0	0	0	0	0	0	0	0	0	0	0	0	0	0	0
ENSG00000188784.4_2	PLA2G2E	chr1	-	20246502	20250110	0	0	0	0	0	0	0	0	0	0	0	0	0	0	0	0	0	0	0
ENSG00000242688.2	RN7SL304P	chr1	+	20297462	20297760	0	0	0	0	0	0	0	0	0	0	0	0	0	0	0	0	0	0	0
ENSG00000188257.11_3	PLA2G2A	chr1	-	20301924	20306909	0	0	0	0	0	0	0	0	0	0	0	0	0	0	0	0	0	0	0
ENSG00000127472.11_3	PLA2G5	chr1	+	20354672	20418404	0	0	0	0	0	0	0	0	0	0	0	0	0	0	0	0	0	0	0
ENSG00000117215.14_2	PLA2G2D	chr1	-	20438432	20446059	0	0	0	0	0	0	0	0	0	0	0	0	0	0	0	0	0	0	0
ENSG00000158786.4_2	PLA2G2F	chr1	+	20465819	20476879	0	0	0	0	0	0	0	0	0	0	0	0	0	0	0	0	0	0	0
ENSG00000227066.2_6	Z98257.1	chr1	+	20480664	20487061	66.3434	41.7335	40.9736	40.9632	45.0908	45.3267	37.45	34.1306	37.8029	32.2732	13.6336	10.6547	14.6389	18.6485	20.757	23.0593	17.2041	17.2864	17.442
ENSG00000187980.6_2	PLA2G2C	chr1	-	20487746	20503917	0.149181	0.517075	0.416664	0.627666	0.150766	0.573099	0.222227	0	0	0	0	0.30524	0	0.143523	0.261005	0	0	0.16063	0
ENSG00000225986.1_6	UBXN10-AS1	chr1	-	20510735	20512979	0	0	0	0	0	0	0	0	0	0	0	0	0	0	0	0	0	0	0
ENSG00000162543.6_3	UBXN10	chr1	+	20512589	20522543	0	0	0	0	0	0	0	0	0	0	0	0	0	0	0	0	0	0	0
ENSG00000228105.2_5	LINC01757	chr1	+	20569588	20571157	0	0	0	0	0	0	0	0	0	0	0	0	0	0	0	0	0	0	0
ENSG00000284710.1_4	Z98257.2	chr1	+	20598511	20601498	0	0	0	0	0	0	0	0	0	0	0	0	0	0	0	0	0	0	0
ENSG00000158816.15_3	VWA5B1	chr1	+	20617412	20681387	0.622891	0.958238	1.39721	1.4283	1.17026	0.75131	0.93729	0.843932	1.02746	0.96499	1.73164	2.13228	2.64815	2.66591	2.25917	1.73436	2.79883	1.83774	1.94025
ENSG00000226664.1_6	AL020998.1	chr1	-	20620704	20649680	5.58079	2.65694	4.1421	4.46712	3.28615	3.0507	3.88609	3.58422	5.0377	5.71533	9.38961	11.4507	9.45657	14.3133	9.76085	10.2925	5.68363	10.0609	8.70498
ENSG00000236963.7_7	LINC01141	chr1	-	20687072	20757727	0.303728	0.647086	0.932993	0.998209	1.09761	0.356647	1.19884	1.58923	1.29413	1.34624	1.3724	0.924952	1.30396	1.08656	0.826129	1.584	0.927286	0.944365	1.2325
ENSG00000226487.1_7	AL139254.1	chr1	-	20738797	20739746	0	0	0	0	0	0	0	0	0	0	0	0	0	0	0	0	0	0	0
ENSG00000284641.1_4	AL139254.2	chr1	+	20802715	20805430	0	0	0	0	0	0	0	0	0	0	0	0	0	0	0	0	0	0	0
ENSG00000284743.1_4	AL139254.3	chr1	-	20805272	20806890	5.10979	2.4327	1.48365	1.97023	0.843796	0.796758	1.17621	0.612507	1.30119	0.844761	1.73014	2.88571	2.33636	1.96733	2.40257	2.4905	1.41992	1.99997	1.95168
ENSG00000162545.6_3	CAMK2N1	chr1	-	20808884	20812703	0	0	0	0	0	0	0	0	0	0	0	0	0	0	0	0	0	0	0
ENSG00000090432.7_3	MUL1	chr1	-	20825941	20834644	0	0	0	0	0	0	0	0	0	0	0	0	0	0	0	0	0	0	0
ENSG00000215520.3_4	RPS4XP4	chr1	+	20852482	20853244	0	0	0	0.104037	0	0	0	0	0	0	0.087012	0	0.035261	0	0	0	0	0	0
ENSG00000183114.8_3	FAM43B	chr1	+	20879066	20881513	0.500408	0.238238	0.427362	0.494458	0.334616	0.383238	0.294851	0.14005	0.273397	0.383414	0.728736	0.410148	0.774933	0.575732	1.08186	0.508084	0.670108	0.906039	0.336707
ENSG00000158825.6_3	CDA	chr1	+	20915579	20945396	0.423171	0.204206	0	0	0	0	0	0	0	0.40034	0	0.324901	0	0	0.413999	0	0	0	0.500549
ENSG00000158828.8_4	PINK1	chr1	+	20959951	20978004	0	0	0	0	0	0	0	0	0	0	0	0	0	0	0	0.198396	0	0	0
ENSG00000117242.7_7	PINK1-AS	chr1	-	20969150	20978686	0	0	0	0	0	0	0	0	0	0	0	0	0	0	0	0	0	0	0
ENSG00000257033.1	AL391357.1	chr1	-	20976856	20977207	0	0	0	0	0	0	0	0	0	0	0	0	0	0	0	0	0	0	0
ENSG00000244038.9_5	DDOST	chr1	-	20978260	20988037	0	0	0	0	0	0	0	0	0	0	0	0	0	0	0	0	0	0	0
ENSG00000117245.12_3	KIF17	chr1	-	20990507	21044510	0	0	0	0	0	0	0	0	0	0	0	0	0	0	0	0	0	0	0
ENSG00000235432.1_5	AL663074.2	chr1	-	21019227	21020506	0	0	0	0	0	0	0	0	0	0	0	0	0	0	0	0	0	0	0
ENSG00000189410.12_6	SH2D5	chr1	-	21046224	21059330	0	0	0	0	0	0	0	0	0	0	0	0	0	0	0	0	0	0	0
ENSG00000233069.1_6	AL663074.1	chr1	+	21059373	21060445	0	0	0	0	0	0	0	0	0	0	0	0	0	0	0	0	0	0	0
ENSG00000127483.18_4	HP1BP3	chr1	-	21069172	21113816	0	0	0.181031	0	0	0	0	0	0.028068	0	0	0	0.490179	0	0	0	0	0	0
ENSG00000203394.2	RP5-930J4.4	chr1	+	21069480	21070455	0	0	0	0	0	0	0	0	0	0	0	0	0	0	0	0	0	0	0
ENSG00000075151.20_3	EIF4G3	chr1	-	21132785	21503381	1.18502	4.88851	4.96528	4.79035	5.71363	4.99219	53.5539	44.7072	5.76791	48.3026	3.9561	36.911	8.72283	6.63968	7.09348	86.5606	6.83224	7.13319	8.39857
ENSG00000251914.1	RNU7-200P	chr1	+	21167734	21167795	0	0	0	0	0	0	0	0	0	0	0	0	0	0	0	0	0	0	0
ENSG00000221808.1	MIR1256	chr1	-	21314807	21314925	0	0	0	0	0	0	0	0	0.49576	0	0	0	0	0	0	0	0	0	0
ENSG00000233072.1_4	RPS15AP6	chr1	-	21330043	21330427	0	0	0	0	0	0	0	0	0	0	0	0	0	0	0.114434	0.422673	0	0.105132	0
ENSG00000236073.2_5	AL627311.1	chr1	-	21400132	21400246	0	0	0	0	0	0	0	0	0	0	0	0	0	0	0	0	0	0	0
ENSG00000235112.1_4	HSPE1P27	chr1	+	21487968	21488574	0	0	0	0	0	0	0	0	0	0	0	0	0	0	0	0	0	0	0
ENSG00000266867.1	AL031005.1	chr1	-	21503059	21503122	0	0	0	0	0	0	0	0	0	0	0	0	0	0	0	0	0	0	0
ENSG00000117298.16_5	ECE1	chr1	-	21543740	21672065	0	0	0	0	0.505402	0	0	0.231333	0.028984	0	0	0	0	0	0	0	0	0	0.282216
ENSG00000236936.1_6	AL031005.1	chr1	+	21592575	21593744	0	0	0	0	0	0	0	0	0	0	0	0	0	0	0	0	0	0	0
ENSG00000231105.2_6	AL031728.1	chr1	+	21619783	21626367	0	0	0	0	0	0	0	0	0	0	0	0	0	0	0	0	0	0	0.027282
ENSG00000236216.5_4	PPP1R11P1	chr1	+	21724480	21724855	4.12766	1.96513	0.97616	3.80845	1.91844	1.1293	2.93172	1.10973	4.57655	1.73978	0.709879	0.067365	1.1561	1.88727	0.295326	2.70149	0.476661	1.39459	1.17141
ENSG00000228823.1_5	AL592309.1	chr1	-	21737953	21739786	0	0	0	0	0	0	0	0	0	0	0	0	0	0	0	0	0	0	0
ENSG00000236009.1_6	AL592309.2	chr1	+	21742391	21743985	0	0	0	0	0	0	0	0	0	0	0	0	0	0	0	0	0	0	0
ENSG00000227001.3_4	NBPF2P	chr1	-	21751118	21754460	0	0	0	0	0	0	0	0	0	0	0	0	0	0	0	0	0	0.103204	0
ENSG00000187952.9_4	HS6ST1P1	chr1	+	21754796	21756029	0.554295	0.263893	0.010951	0	0	0.020241	0	0	0.241051	0.059922	0.447972	0.141329	0.097044	0.095669	0.301288	0.208306	0.166037	0.230709	0.399404
ENSG00000186543.7_4	CROCCP5	chr1	+	21760811	21764051	0	0	0	0	0	0	0	0	0	0	0	0	0	0	0	0	0	0	0
ENSG00000142794.18_3	NBPF3	chr1	+	21766621	21811498	0	0	0	0	0	0	0	0	0	0	0	0	0	0	0	0	0	0	0
ENSG00000176378.8_4	PFN1P10	chr1	-	21786249	21786575	0	0	0.199959	0	0	0	0	0	0	0	0.778962	0	0	0	0	0	0	0	0.25853
ENSG00000162551.14_5	ALPL	chr1	+	21835890	21904903	0.137159	0.167832	0.610033	0.632037	1.0006	1.32829	0.625013	0.707568	1.0011	0.473133	0.421891	0.202706	0.502994	0.364992	1.20794	1.07389	0.666067	0.846444	0.350025
ENSG00000233431.1_6	LINC02596	chr1	+	21912965	21917680	0	0	0	0	0	0	0.451846	0	0	0	0	0	0	0	0	0	0	0	0
ENSG00000221781.1	AL359815.1	chr1	-	21918904	21919041	0	0	0	0	0.253562	0	0	2.54857	0	0.310779	0	0	0	0	0	0.108907	0	0.27353	0.039819
ENSG00000076864.19_5	RAP1GAP	chr1	-	21922708	21995856	0	0	0	0	0.189487	0.151149	0.133514	0.062512	0.46768	0	0.314796	0.212453	0.047422	0.10216	0.172644	0.144225	0	0.132476	0
ENSG00000219073.7_3	CELA3B	chr1	+	22303514	22325135	0	0	0	0	0	0	0	0	0	0	0	0	0	0	0	0	0	0	0
ENSG00000264385.1	RN7SL421P	chr1	-	22305444	22305729	0	0	0	0	0	0	0	0	0	0	0	0	0	0	0	0	0	0	0
ENSG00000285959.1_2	AL590556.3	chr1	+	22310099	22357110	0	0	0	0	0	0	0	0	0	0	0	0	0	0	0	0	0	0	0
ENSG00000263991.1	RN7SL386P	chr1	+	22313974	22314268	0	0	0	0	0	0	0	0	0	0	0	0	0	0	0	0	0	0	0
ENSG00000201919.1	RNU6-1022P	chr1	+	22314309	22314412	0	0	0	0	0	0	0	0	0	0	0	0	0	0	0	0	0	0	0
ENSG00000142789.19_3	CELA3A	chr1	+	22328149	22339032	0.023693	0.015565	0	0.030337	0.08175	0	0	0	0	0	0	0	0	0	0	0	0	0	0
ENSG00000263582.1	RN7SL768P	chr1	-	22330078	22330361	0	0	0	0	0	0	0	0	0	0	0	0	0	0	0	0	0	0	0
ENSG00000263929.1	RN7SL186P	chr1	+	22337143	22337437	0	0	0	0	0	0	0	0	0	0	0	0	0	0	0	0	0	0	0
ENSG00000201273.1	RNU6-776P	chr1	+	22337478	22337581	0	0	0	0	0	0	0	0	0	0	0	0	0	0	0	0	0	0	0
ENSG00000228397.3_5	LINC01635	chr1	-	22350483	22352541	0	0	0	0	0	0	0	0	0	0	0	0	0	0	0	0	0	0	0
ENSG00000218510.8_7	LINC00339	chr1	+	22351051	22357716	0	0	0	0	0	0	0	0	0	0	0	0	0	0	0	0	0	0	0
ENSG00000070831.17_7	CDC42	chr1	+	22352004	22427853	0	0	0.00399	0	0	0	0	0	0	0	0	0	0	0	0	0	0	0	0
ENSG00000285752.1_3	AL031281.2	chr1	-	22354810	22379420	0	0	0	0	0	0	0	0	0	0	0	0	0	0	0	0	0	0	0
ENSG00000285794.1_2	AL031281.3	chr1	+	22357020	22357241	0	0	0	0	0	0	0	0	0	0	0	0	0	0	0	0	0	0	0
ENSG00000230068.2_6	CDC42-IT1	chr1	+	22385690	22390692	0	0	0	0	0	0	0	0	0	0	0	0	0	0	0	0	0	0	0
ENSG00000271428.1_5	AL031281.1	chr1	-	22394833	22395320	0	0	0	0	0	0	0	0	0	0	0	0	0	0	0	0	0	0	0
ENSG00000271840.1	RP1-224A6.9	chr1	+	22427106	22427853	0	0	0	0	0	0	0	0	0	0	0	0	0	0	0	0	0	0	0
ENSG00000090686.15_2	USP48	chr1	-	22004791	22110099	1.87467	2.79114	2.65366	2.88009	2.56988	2.20704	7.68999	4.68298	6.50723	5.25844	3.69496	0.96015	6.95695	2.26993	1.92496	2.7601	1.62095	1.56705	7.34505
ENSG00000231978.2_5	AL590103.1	chr1	+	22094762	22095068	0	0	0.082354	0.924704	0	0	0	0	0.22608	0.104373	0	0.632999	0	0	0.109829	0.676927	0.096354	0.094808	0
ENSG00000187942.11_2	LDLRAD2	chr1	+	22138758	22151714	0	0	0	0	0	0	0	0	0	0	0	0	0	0	0	0	0	0	0
ENSG00000142798.20_6	HSPG2	chr1	-	22148737	22263803	0.417608	0.260136	0.634301	0.549623	0.548067	0.240985	0.419466	0.230757	0.324227	0.455927	0.108302	0.075185	0.184663	0.183132	0.172979	0.20844	0.082901	0.176478	0.357834
ENSG00000232037.3_5	AL590556.1	chr1	+	22234591	22235073	0	0	0	0	0	0	0	0	0	0	0	0	0	0	0	0	0	0	0
ENSG00000279625.1_5	AL591122.1	chr1	-	22691123	22692975	0.119266	0.056781	0.04305	0	0	0.05065	0	0.035857	0	0.057463	0	0.067227	0	0	0	0	0	0	0
ENSG00000162552.15_3	WNT4	chr1	-	22443806	22470462	0	0	0	0	0	0	0	0	0	0	0	0	0	0	0	0	0	0	0
ENSG00000285873.1_2	AL445253.1	chr1	+	22469343	22483894	0	0	0	0	0	0	0	0	0	0	0	0	0	0	0	0	0	0	0
ENSG00000184677.18_5	ZBTB40	chr1	+	22755331	22857650	0	0	0.0796	0	0.094613	0	0	0	0	0	0	0	0	0	0	0.017348	0	0.077231	0
ENSG00000237200.1_6	ZBTB40-IT1	chr1	+	22843967	22846201	0	0	0	0	0	0	0	0.418613	0	0	0	0	0	0	0	0	0	0	0
ENSG00000070886.12_4	EPHA8	chr1	+	22889982	22930088	1.38682	1.49011	1.32516	0.531575	1.26081	0.238574	0.140904	0.51682	0.820143	3.21217	0	0	0	0	0.471768	0.030977	0.04091	0	0
ENSG00000133216.16_4	EPHB2	chr1	+	23037332	23247993	0.001523	0.005458	0.005804	0.016759	0	0.002834	0	0.008231	0.008107	0	0	0.002918	0	0	0	0	0	0	0
ENSG00000265422.1	MIR4684	chr1	+	23046010	23046091	0	0	0	0	0	0	0	0	0	0	0	0	0	0	0	0	0	0	0
ENSG00000216157.2	AL611946.1	chr1	-	23075310	23075404	4	1.90435	0	1.23212	0.603532	0.270887	0	0.275096	0.490542	0.326911	0	0	1.05508	0	0	0	0	0.454784	0.778653
ENSG00000225952.1_6	AL512444.1	chr1	-	23162206	23163342	0	0	0	0	0	0	0	0	0	0	0	0	0	0	0	0	0	0	0
ENSG00000264014.1	MIR4253	chr1	-	23189652	23189719	0	0	0	0	0	0	0	0.032683	0.219725	0	0	0	0	0	0	0	0	0	0
ENSG00000215906.8_3	LACTBL1	chr1	-	23279536	23291831	0	0	0.426878	0.378511	0.195507	0	0.220846	0	0	0	0	0.236338	0.223747	0	0	0.49456	0.032341	0.346423	0.101746
ENSG00000227868.6_6	TEX46	chr1	-	23337327	23342345	0	0	0	0	0	0	0	0	0	0	0	0	0	0	0	0	0	0	0
ENSG00000142676.14_5	RPL11	chr1	+	24018232	24023325	0	0	1.05463	0.432778	0	0.820755	0	2.207	0.64088	2.98087	0	0	0	0.34112	0	0	0.270234	0	0.89559
ENSG00000203589.2	RP5-886K2.1	chr1	-	24032291	24033424	0	0	0.05766	0.098079	0	0.089439	0	0.072263	0.368104	0.055643	0	0.130356	0	0	0	0	0.076722	0.020453	0.083869
ENSG00000236810.6_6	ELOA-AS1	chr1	-	24033391	24104786	0	0	0	0	0	0	0.083779	0	0	0.173248	0	0	0.546421	0	0	0.22734	0	0.175374	0
ENSG00000244609.2	RN7SL532P	chr1	-	24063100	24063380	5.52669	2.63118	6.98697	3.78889	5.51361	2.71781	4.3662	5.27442	6.08144	3.84895	3.0441	3.92258	5.07641	11.4568	21.1655	14.3384	9.41852	9.36678	9.17749
ENSG00000011007.12_3	ELOA	chr1	+	24069645	24088549	0.393255	0.368381	0.254746	0	0.459212	0.297382	0	0.322286	0.588198	0.355004	0.098756	0	0.433512	0.190713	0.470063	0.693372	0	0.378281	0.3935
ENSG00000057757.10_5	PITHD1	chr1	+	24104908	24114722	0	0	0	0	0.183954	0	0	0	0	0	0	0	0	0.184276	0	0	0.260733	0	0
ENSG00000004487.16_5	KDM1A	chr1	+	23345936	23410182	4.05092	3.60663	3.40449	1.52077	1.4996	1.16682	1.08526	0.810966	2.12012	0.889484	0.10571	0.098414	0.177112	0.158835	0.267713	0.293091	0.173492	0.156253	0.137905
ENSG00000240553.1_7	AL031428.1	chr1	-	23346640	23414551	0	0	0	0	0	0	0	0	0	0	0	0	0	0	0	0	0	0	0
ENSG00000263793.1	MIR3115	chr1	+	23370798	23370865	2.33824	1.1132	5.08989	1.7939	3.94306	3.39488	1.7469	1.75226	2.65377	0.543706	0.810281	1.24571	6.90458	2.91238	4.70059	7.11826	1.89997	2.20035	5.8183
ENSG00000266802.1	MIR4419A	chr1	-	23384351	23384427	0	0	0	87.9029	0	0	73.2138	0	56.5875	41.3927	1.0323	0.350524	1.65113	4.28292	4.55403	4.08539	0.99431	2.3507	2.28366
ENSG00000169641.13_4	LUZP1	chr1	-	23410516	23504301	9.29507	11.8511	10.9085	2.35784	2.53724	0	9.87477	1.54006	7.64859	1.55564	0	0	0	0	0	0.011882	0	0	0
ENSG00000229010.1_5	AL161672.1	chr1	+	23466818	23467635	0	0	0	0	0	0	0	0	0	0	0	0	0	0	0	0	0	0	0
ENSG00000206935.1	RNU6-514P	chr1	+	23489197	23489303	0	0	0	0	0	0	0	0	0	0	0	0	0	0	0	0	0	0	0
ENSG00000252578.1	RNU6-135P	chr1	+	23490446	23490546	0	0	0	0	0	0	0	0	0	0	0	0	0	0	0	0	0	0	0
ENSG00000179546.4_3	HTR1D	chr1	-	23518388	23521222	4.8582	2.31293	3.30915	4.119	3.95294	3.99791	3.70709	6.61418	7.97842	9.44154	3.0202	1.3913	6.52755	1.74346	1.9049	5.15961	2.59971	2.4746	6.15803
ENSG00000215381.3_5	AL109936.1	chr1	+	23571258	23571717	0	0	0	0	0.028411	0	0	0	0	0	0	0	0	0	0	0	0	0	0
ENSG00000261326.4_5	LINC01355	chr1	-	23607800	23613981	0.27615	0.153321	0.172538	0.182994	0.12335	0.110086	0.082609	0.158179	0.172642	0.046962	0	0.016998	0.049385	0.023804	0.065895	0.018273	0.010668	0.051475	0.049518
ENSG00000284726.1_4	AL109936.6	chr1	+	23624290	23629359	0	0	0	0	0	0	0	0	0	0	0	0	0	0	0	0	0	0	0
ENSG00000125944.20_5	HNRNPR	chr1	-	23630264	23670829	0.074254	0.03957	0.598698	0.012555	0	0	0	0.190859	0	0	0	0	0	0	0	0	0	0	0
ENSG00000125945.15_3	ZNF436	chr1	-	23685941	23696329	247.458	148.85	116.887	146.135	127.673	114.8	117.322	113.98	119.552	116.446	133.625	207.895	126.755	184.19	137.36	123.759	181.273	188.776	155.393
ENSG00000249087.7_6	ZNF436-AS1	chr1	+	23695490	23698332	404.19	522.901	387.997	502.247	405.461	392.132	398.036	0.876115	193.605	0.862101	222.197	0.578758	377.756	533.464	480.058	429.263	0.633435	1.40652	1.10014
ENSG00000201405.1	Y_RNA	chr1	+	23696747	23696839	0.634409	0.302034	1.36866	1.23451	0.84317	1.55448	1.37473	0	0	0	0	0	0	0.427736	0.077344	2.151	0	0	0.086357
ENSG00000271420.1_6	AL109936.2	chr1	-	23704873	23705522	0	0	0.185094	0.416736	0	0.127507	1.05393	0	0.703701	0.187325	0.674669	0.276378	0.193895	0.167804	0.429507	0.184974	0.357134	0.629701	0
ENSG00000204219.10_3	TCEA3	chr1	-	23707554	23751233	1.43548	3.59065	4.60851	4.34407	4.41104	2.60931	4.19949	3.678	4.05941	4.184	16.4505	13.5932	19.0837	14.1381	17.4295	21.3445	12.5476	15.6453	14.7196
ENSG00000232482.2_5	AL357134.1	chr1	+	23737325	23738639	0	0	0	0.620073	0	0	0	0	0	0	0	0.321093	0	0	0	0	0	0	0
ENSG00000088280.19_4	ASAP3	chr1	-	23755056	23811061	5.04772	2.959	3.02307	3.77111	3.07029	2.45352	3.49894	3.8215	3.52576	3.47208	6.85536	7.31231	7.48378	6.55131	7.35006	8.18907	6.13102	7.99448	8.09284
ENSG00000007968.7_3	E2F2	chr1	-	23832930	23857725	17.6896	83.6359	73.624	76.4314	69.6791	51.5787	67.5068	53.5209	55.7876	57.3694	41.9345	44.2268	39.5683	57.875	60.9689	53.4489	53.264	60.667	24.94
ENSG00000235052.1_6	AL021154.1	chr1	-	23875630	23877406	0	0	0	0	0	0	0	0	0	0	0	0	0	0	0	0	0	0	0
ENSG00000117318.9_3	ID3	chr1	-	23884417	23885992	0	0	0	0	0	0	0	0	0	0	0	0	0	0	0	0	0	0	0
ENSG00000285802.1_2	AL450043.1	chr1	-	23902926	23920111	0	0	0	0	0	0	0	0	0	0	0	0	0	0	0	0	0	0	0
ENSG00000197880.8_5	MDS2	chr1	+	23907985	23967058	4.9874	4.9427	5.05172	6.75937	5.65924	2.872	6.61343	7.20903	6.01176	9.31451	4.48165	7.03319	4.68429	5.41675	4.97099	6.26125	6.18146	5.81055	4.84315
ENSG00000011009.11_3	LYPLA2	chr1	+	24117635	24122029	37.982	28.2577	33.1686	23.1571	25.1837	24.4146	30.6279	51.1697	37.199	30.1442	4.42548	8.4077	5.93377	6.1683	9.16449	8.89956	7.06101	10.5956	6.54211
ENSG00000117308.15_5	GALE	chr1	-	24122089	24127271	2.44526	2.94577	3.34504	3.1896	3.11535	4.25318	2.16765	0	3.84207	4.07687	0	0	0.923203	0	0.976636	1.87849	0.635012	0	1.92227
ENSG00000117305.15_5	HMGCL	chr1	-	24128375	24165110	2.41108	3.6803	4.59276	2.1244	4.91184	1.39045	1.46435	6.83721	6.63194	5.82892	0.691592	0.504107	0.378015	1.12818	0.758819	0.887762	1.55487	0.85371	1.09023
ENSG00000179163.11_2	FUCA1	chr1	-	24171567	24194784	0.482658	0.229787	0.179873	0	0	0.098632	0	0	0	0.331008	0	0	0	0	0.267828	0	0	0	0
ENSG00000188822.8_4	CNR2	chr1	-	24197005	24239852	0	0	0	0	0	0	0	0	0	0	0	0	0	0	0	0	0	0	0
ENSG00000264347.1	RN7SL24P	chr1	-	24208284	24208575	0	0	0	0	0	0	0	0	0	0	0	0.274454	0	0.421877	0.480357	0	0.239852	0.225835	0.193977
ENSG00000238538.1	snoU13	chr1	+	24208745	24208842	0	0	0	0	0	0	0	0	0	0	0	0	0	0	0	0	0	0	0.845394
ENSG00000229106.1_4	BTBD6P1	chr1	-	24227961	24229227	0	0	0	0	0	0	0	0	0	0	0	0	0	0	0	0	0	0	0
ENSG00000232557.3_6	AL590609.3	chr1	+	24233601	24234375	0	0	0	0	0	0	0	0	0	0	0	0	0	0	0	0	0	0	0
ENSG00000189266.13_6	PNRC2	chr1	+	24283329	24289952	0	0	0	0	0	0	0	0	0	0	0	0	0	0	0	0	0	0	0
ENSG00000188529.14_3	SRSF10	chr1	-	24291294	24307417	0	0	0	0	0	0	0	0	0	0	0	0	0	0	0	0	0	0	0
ENSG00000215905.4_5	AL590609.1	chr1	-	24334371	24335009	0	0	0	0	0	0	0	0	0	0	0	0	0	0	0	0	0	0	0
ENSG00000225315.2_7	AL591178.1	chr1	+	24367325	24413289	0	0	0.819388	0	0	0.60468	0	0.736683	0.674856	0.965138	0.292467	0	0.737366	0	0.987302	2.53277	1.00088	1.47972	1.2374
ENSG00000142661.19_3	MYOM3	chr1	-	24382525	24438625	2.04699	1.55894	1.83253	1.75555	2.25105	1.67841	2.10667	2.15361	1.92107	2.11503	1.36305	1.09789	2.62345	1.35524	2.03264	3.01759	2.09518	1.93772	2.18621
ENSG00000230703.1_7	AL591178.2	chr1	+	24393264	24410055	0	0	0	0	0	0	0	0	0	0	0	0	0	0	0	0	0	0	0
ENSG00000142677.4_3	IL22RA1	chr1	-	24446261	24469630	2.09798	0.998819	1.11554	1.34574	1.43881	1.17121	1.44464	1.13199	1.14604	0.933422	0.773562	0.466238	1.10527	0.949158	1.42801	1.16067	0.90384	1.01257	0.663681
ENSG00000185436.12_3	IFNLR1	chr1	-	24480658	24514449	0.495749	1.22344	2.72524	1.73272	1.70713	1.23541	2.04877	1.05416	0.71893	0.825049	2.30745	1.054	1.50789	2.12432	2.62238	1.79727	1.58256	1.37247	1.31821
ENSG00000230023.2_6	AL590683.1	chr1	+	24526730	24538183	14.9486	7.11684	7.04175	7.04	6.3272	4.87129	7.97158	3.82916	4.45246	4.04499	4.8832	5.31813	6.97529	5.59435	11.0025	8.65546	6.99711	7.84202	5.9692
ENSG00000169504.15_4	CLIC4	chr1	+	25071873	25170812	0	0	0	0	0	0	0	0	0	0	0	0	0	0	0	0	0	0	0
ENSG00000238482.1	RNU6-1208P	chr1	-	25104364	25104470	0	0	0	0	0	0	0	0	0	0	0	0	0	0	0	0	0	0	0
ENSG00000266511.1	AL590683.2	chr1	-	24606257	24606345	0	0	1.30773	0.120937	0.113686	0	0	0	0.49576	0.393261	10.2708	10.4556	4.11956	11.2509	13.689	8.97904	5.4303	4.71647	3.10136
ENSG00000232298.2_6	AL138902.1	chr1	-	24634046	24648391	1.18108	0.562294	0.995565	1.02059	1.56814	0.305056	1.53767	0.644762	1.07029	0.807396	0	0	0	0.256842	0	1.03044	0.216489	0.871316	0.357515
ENSG00000158055.15_2	GRHL3	chr1	+	24645812	24690972	6.43744	27.5763	12.2457	29.5857	25.3778	9.95132	25.7495	13.5226	27.791	18.5003	43.0145	40.4534	34.8222	29.5449	39.2546	31.4464	17.593	40.4316	15.1059
ENSG00000001460.18_4	STPG1	chr1	-	24683489	24743424	0	0	0	0	0	0	0	0	0	0	0	0	0	0	0	0	0	0	0
ENSG00000001461.17_3	NIPAL3	chr1	+	24742292	24799466	0	0	5.8594	0	0	0	5.66568	0	0	0	0	0	7.7402	6.4464	0	8.06893	0	0	4.68549
ENSG00000286061.1_2	RCAN3AS	chr1	-	24822744	24861890	0	0	0	0	0	0	0	0	0	0	0	0	0	0	0	0	0	0	0
ENSG00000117602.12_4	RCAN3	chr1	+	24828841	24867530	1.60509	13.9029	34.0689	24.4967	23.7432	1.97208	34.6246	16.7468	22.4334	3.80067	2.89892	2.03655	5.72231	30.528	7.43206	40.5283	40.0472	50.4518	24.2877
ENSG00000266551.1	RN7SL857P	chr1	-	24855945	24856204	0	0	0	0	0	0	0	0	0	0	0	0	0	0	0	0	0	0	0
ENSG00000264443.1_6	AL445686.2	chr1	-	24865292	24882515	0	0	0	0	0	0	0	0	0	0	0	0	0	0	0	0	0	0	0
ENSG00000020633.18_2	RUNX3	chr1	-	25226002	25291612	0	0	11.5139	11.7344	7.64183	5.65707	10.4681	0	0	8.37289	0	10.1479	0	0	8.14295	6.99826	0	10.0603	0.429503
ENSG00000229162.1_6	AL445471.1	chr1	+	25287836	25289588	0	0	0	0	0	0	0	0	0	0	0	1.0662	0	0	0	0	0.344825	0	0.493329
ENSG00000261025.1_6	AL445471.2	chr1	-	25294914	25297356	0	0	0	0	0.099917	0	0	0	0	0.004237	0	0.043695	0.078602	0	0.110413	0.127281	0.02671	0	0
ENSG00000264371.1	MIR4425	chr1	+	25349994	25350077	0	0	0	0	0	0	0	0	0	0	0	0	0	0	0	0	0	0	0
ENSG00000285823.1_2	AL050344.2	chr1	+	25367627	25373895	0	0	0	0	0	0	0	0	0	0	0	0	0	0	0	0	0	0	0
ENSG00000233755.1_6	AL050344.1	chr1	-	25370198	25439611	0	0	0	0	0	0	0	0	0	0	0	0	0	0	0	0	0	0	0
ENSG00000233419.3_5	AL121994.1	chr1	-	25451544	25451945	0	0	0	0.48646	0	0	0	0	0	0	0	0	0	0	0	0	0	0	0
ENSG00000117614.10_4	SYF2	chr1	-	25548767	25558993	0.448715	0.458745	0.632901	0.26066	1.53864	0.402785	0.664346	0.704889	1.01579	0.710984	0.516546	0.513551	1.58882	0.706977	1.94175	0.682834	0.524142	0.716473	0
ENSG00000284602.1_4	AL031432.4	chr1	+	25559077	25561266	1.70091	0.809782	1.31131	1.03927	1.88096	0.610352	0.985775	0.825021	0	0.943152	1.98017	0.769799	0	0.700198	1.4267	0.974254	0.450902	1.29748	0.264427
ENSG00000284657.1_4	AL031432.5	chr1	+	25565985	25566744	3.67368	1.74899	1.84516	1.52486	2.14398	2.09938	3.13796	2.46012	0.840836	1.26548	0.625154	1.00039	0.705933	0.794689	1.18129	1.73544	0.565514	0.751591	0.527261
ENSG00000117616.18_6	RSRP1	chr1	-	25568740	25664704	0.087317	1.24485	0.885752	1.37525	1.09905	1.12041	1.24373	1.51019	1.07648	1.16343	1.48113	1.32802	0.930954	1.50544	1.37957	1.46046	1.09071	1.16503	0.965696
ENSG00000272432.1_6	AL031432.3	chr1	+	25574328	25574812	0.148454	0.070677	0	0	0	0	0	0	0.529492	0.650504	0.267255	0	0	0	0	0	0	0	0
ENSG00000261349.1_5	AL031432.2	chr1	-	25592593	25593627	0	0	0.584062	0.605837	0	0	0	0	0	0.210501	0	0	0	0	0	0	0	0	0
ENSG00000187010.21_8	RHD	chr1	+	25598884	25656936	0	0	0	0.014671	0	0.090869	0	0.004125	0.246332	0	0.040853	0.025823	0	0.226457	0.289593	0.248524	0.153346	0.131429	0.037123
ENSG00000224183.1_4	SDHDP6	chr1	-	25620655	25621134	0	0	0	0	0	0	0	0	0	0	0	0	0	0	0	0	0	0	0
ENSG00000259984.1_5	AL928711.1	chr1	-	25662920	25663956	0	0	0	0	0	0	0	0	0	0	0	0	0	0	0	0	0	0	0
ENSG00000183726.11_3	TMEM50A	chr1	+	25664808	25688852	0	0	0	0	0	0	0	0	0	0	0	0	0	0	0	0	0	0	0
ENSG00000252515.1	RNU6-1171P	chr1	+	25667462	25667525	0	0	0	0	0	0	0	0	0	0	0	0	0	0	0	0	0	0	0
ENSG00000238889.1	snoU13	chr1	-	25672765	25672868	0	0	0	0	0	0	0	0	0	0	0	0	0	0	0	0	0	0	0
ENSG00000188672.18_4	RHCE	chr1	-	25688740	25756683	0	0	0	0	0	0	0	0	0	0	0	0	0	0	0	0	0	0	0
ENSG00000238084.4_5	AL031284.1	chr1	+	25725212	25725689	0	0	0	0	0	0	0	0	0	0	0	0	0	0	0	0	0	0	0
ENSG00000266468.1	AL031284.1	chr1	+	25732722	25732780	0	0	0	0	0	0	0	0	0	0	0	0	0	0	0	0	0	0	0
ENSG00000204178.11_4	MACO1	chr1	+	25757349	25826700	38.3192	18.4238	17.5765	16.7872	18.7664	17.8244	14.3066	17.3733	17.2866	15.4885	24.7569	20.7902	21.4975	26.8717	27.9911	24.1282	23.6615	22.8763	22.0387
ENSG00000157978.11_2	LDLRAP1	chr1	+	25870071	25895377	0	0	0	0	0	0	0	0	0	0	0.307233	0	0.192714	0.054776	0.282902	0.151772	0	0	0.126953
ENSG00000117643.14_3	MAN1C1	chr1	+	25943959	26112698	0.102328	0.535508	0.52683	0	0.722873	0.30621	0.355471	0.710739	0.549529	0	0.775199	0	0.398282	0	0.98897	0.990432	0	0	1.12382
ENSG00000233478.1_6	AL031280.1	chr1	-	25971035	25985602	0	0	0	0	2.25502	0	0	0	0	0	0	1.0829	0	0	1.61796	1.14392	0	0	0
ENSG00000162430.17_6	SELENON	chr1	+	26126667	26144712	0	0	0	0	0	0	0	0	0	0	0	0	0	0	0	0	0	0	0
ENSG00000255054.3_6	AL020996.2	chr1	+	26137961	26150235	0	0	0	0	0	0	0	0	0	0	0	0	0	0	0	0	0	0	0
ENSG00000228172.5_6	AL020996.1	chr1	-	26143240	26147288	0	0	0	0	0	0	0	0	0	0	0	0	0	0	0	0	0	0	0
ENSG00000117640.18_4	MTFR1L	chr1	+	26145131	26159433	0	0	0	0	0	0	0	0	0	0	0	0	0	0	0	0	0	0	0
ENSG00000272478.1_6	AL020996.3	chr1	-	26158404	26158625	0	0	0	0	0	0	0	0	0	0	0	0	0	0	0	0	0	0	0
ENSG00000127423.10_3	AUNIP	chr1	-	26158404	26185949	0	0	0	0	0	0	0.379317	0	0	0	0.532524	0.366766	0	0.781488	0	0.681361	0.336331	0.685401	0.195368
ENSG00000236528.1_6	AL033528.2	chr1	+	26186104	26189911	0.51492	0.245147	0	0.775202	0.377683	0	0	0	0	0	0.873491	0.257811	0	0	0	0.510419	0	0.292301	0
ENSG00000182749.5_3	PAQR7	chr1	-	26187701	26197744	39.6072	18.8565	14.5145	13.4325	14.6546	14.5528	15.9258	17.0328	14.1647	12.6326	12.9512	15.4987	21.1797	13.1407	14.6179	17.5994	14.7157	13.9817	22.2903
ENSG00000117632.23_4	STMN1	chr1	-	26210672	26233482	0	0	0	0	0	0	0	0	0	0	0	0	0	0	0.217461	0.275303	0	0	0
ENSG00000229786.1_4	SNRPFP2	chr1	+	26213851	26214101	0	0	0	0	0	0	0	0	0	0	0	0	0	0	0	0	0	0	0
ENSG00000223624.1_5	AL033528.1	chr1	+	26215461	26215600	0	0	0	0	0	0	0	0	0	0	0	0	0	0	0	0	0	0.165672	0
ENSG00000264021.1	MIR3917	chr1	-	26232853	26232945	0	0	0	0	0	0	0	0	0	0	0	0	0	0	0	0	0	0	0
ENSG00000266763.1	AL033528.1	chr1	+	26238240	26238313	0	0	0	0	0	0	0	0	0	0	0	0	0	0	0.656121	0.868412	0.811236	0	0
ENSG00000158006.14_3	PAFAH2	chr1	-	26286258	26324608	1.56852	0.899017	0.946619	1.04196	0.247287	0	0	0.48544	1.24556	0	0.604343	0	0	0.655649	0	0	0.365121	0.1516	0.35985
ENSG00000207237.1	RNU6-110P	chr1	+	26290688	26290791	0.307692	0.146488	0.05868	0.448474	1.07828	0.422113	0	0	0.529129	0	0	0	0	0	0	0	0	0	0.459276
ENSG00000252190.1	SCARNA17	chr1	+	26332497	26332621	0	0	0	0	0	0	0	0	0	0	0	0	0	0	0	0	0	0	0
ENSG00000252691.1	SCARNA18	chr1	+	26332707	26332790	0	0	0	0	0	0	0	0	0	0	0	0	0	0	0	0	0	0	0
ENSG00000158008.9_2	EXTL1	chr1	+	26346375	26362955	0.026689	0.216764	0.593243	0.318536	0.647035	0.720551	0.667516	0.561022	0.435026	0.286472	3.40743	2.11537	3.75655	3.20094	4.42568	5.0692	3.20425	2.65793	2.29754
ENSG00000142669.15_4	SH3BGRL3	chr1	+	26606577	26608013	0	0	0	0	0	0	0	0	0	0	0	0	0	0	0	0	0	0	0
ENSG00000158062.20_4	UBXN11	chr1	-	26607819	26644854	0	0	0	0	0	0	0	0	0	0	0	0.025579	0	0	0	0	0	0	0.058468
ENSG00000169442.9_3	CD52	chr1	+	26644449	26647014	0	0	0	0	0	0	0	0	0	0	0	0	0	0	0	0	0	0	0
ENSG00000175087.10_5	PDIK1L	chr1	+	26437656	26452046	0.405782	0.304522	0.404775	0.336601	0.448402	0.29969	0.369598	0.286469	0.354734	0.387249	0.501923	0.520736	0.204531	0.39085	0.325275	0.356074	0.384244	0.410334	0.754711
ENSG00000197245.6_3	FAM110D	chr1	+	26485570	26490453	0	0	0	0	0	0	0	0	0	0	0	0	0	0.041719	0.170092	0	0	0	0
ENSG00000282872.1_5	C1orf232	chr1	-	26490652	26495072	0	0	0	0	0	0	0	0	0	0	0	0	0.833563	0	0	0	0	0	0.300424
ENSG00000236782.7_5	AL391650.1	chr1	-	26496007	26498322	0	0	0	0	0.27426	0	0	0	0	0	0	0.702293	0	0.475756	0	0	0	0	0.444975
ENSG00000142684.9_4	ZNF593	chr1	+	26496399	26497364	0	0	0	0	0	0	0	0	0	0	0	0	0	0	0	0	0	0	0
ENSG00000142675.18_3	CNKSR1	chr1	+	26503975	26516375	0	0	0	0	0	0	0	0	0	0	0	0	0	0	0	0	0	0	0
ENSG00000188782.8_6	CATSPER4	chr1	+	26517052	26529459	0	0	0	0	0	0	0	0	0	0	0	0	0	0	0	0	0	0	0
ENSG00000236155.6_5	AL355877.1	chr1	+	26536232	26556331	0.515604	1.17697	14.5918	13.6635	13.9264	13.8245	12.5902	1.29964	13.4483	0.350978	0.390465	12.5045	0	0.522965	14.6016	12.588	0.492146	12.7479	9.49662
ENSG00000278572.1_5	AL355877.3	chr1	-	26545072	26546967	0	0	26.5903	0	25.6434	0	19.3517	0	24.2311	0	0	0	0	0	0	0	0	0	0
ENSG00000130695.15_4	CEP85	chr1	+	26560691	26605299	0	0	0	4.63303	0.006228	4.60999	4.19356	3.87799	0	0	0	0	0	0	0	0.016754	0	3.56258	0
ENSG00000270733.1_5	AL355877.2	chr1	-	26589532	26589889	0	0	0	0	0	0	0	0	0	0	0	0	0	0	0	0	0	0	0
ENSG00000176083.17_4	ZNF683	chr1	-	26688125	26701013	1.13107	2.76951	11.0069	7.86122	9.09826	7.02464	4.30309	7.59842	8.01458	8.03527	12.1026	4.93023	18.6718	8.03595	15.1386	19.3052	13.0923	15.1715	5.50871
ENSG00000131914.11_3	LIN28A	chr1	+	26737308	26756219	0	0	0	0	0	0.094255	0	0	0	0	0	0	0	0	0	0	0	0	0
ENSG00000117682.17_4	DHDDS	chr1	+	26758773	26797797	11.7092	16.9044	26.1156	23.4786	29.7818	14.3758	25.295	15.9979	25.1515	24.8726	30.6694	20.0879	47.5728	23.2723	43.7853	50.1041	37.1718	38.9982	33.9796
ENSG00000223583.1_5	AL513365.1	chr1	-	26781144	26781678	110.602	52.6561	35.9133	62.4502	45.2979	36.908	59.1125	38.2304	44.5017	35.3476	49.4145	64.8172	59.7393	46.5129	59.2308	64.2809	48.0918	49.4839	81.4123
ENSG00000225891.2_6	AL513365.2	chr1	-	26789247	26794505	26.2776	13.8383	15.4404	16.533	16.1474	14.8733	13.5219	13.2127	15.3264	10.0858	12.4789	6.25878	12.9442	15.251	16.4091	20.2692	13.6796	15.0071	14.6251
ENSG00000198830.11_3	HMGN2	chr1	+	26798931	26803133	0	0	0	0	0	0	0	0.17169	0	0	0	0.304053	0	0	0.113181	0	0	0	0
ENSG00000224129.1_4	DPPA2P2	chr1	-	26845845	26846741	0	0	0	0.213988	0	0	0	0	0	0	0	0.13332	0	0.366222	0	0	0	0	0
ENSG00000117676.14_6	RPS6KA1	chr1	+	26856252	26901521	4.59543	13.0884	11.0451	12.1371	51.1302	12.3553	21.0422	22.0748	24.3736	17.8349	138.103	196.952	135.88	141.22	66.4293	116.524	31.735	83.0284	143.112
ENSG00000238705.1	MIR1976	chr1	+	26881033	26881084	11.1538	5.3102	11.9791	6.99447	5.49682	7.29964	10.5993	9.51492	11.2404	9.61272	10.7523	16.5136	15.0349	10.7674	17.6541	5.77046	6.62555	14.0283	3.94246
ENSG00000243905.2	RN7SL679P	chr1	-	26919737	26920037	0	0	0	0	0.190483	0	0	0	0	0	0	0	0	0	0	0	0	0	0
ENSG00000252802.1	Y_RNA	chr1	-	26920431	26920532	0	0	0	0	0	0	0	0	0	0	0	0	0	0	0	0	0	0	0
ENSG00000229247.2_5	AL627313.1	chr1	-	26966868	26967105	2.14706	1.02219	0	1.44906	0	0.329153	0	0	0.979022	0	0	0	0	0	0.188893	0.840516	0.334483	0	0
ENSG00000238316.1	snoU13	chr1	-	26968777	26968880	0	0	0	0	0	0	0	0	0	0	0	0.055897	0	0.032903	0	0	0	0	0
ENSG00000235069.2_5	AL627082.1	chr1	+	26973938	26974172	0	0	0	0.309161	0	0.346238	0	0	0	0	0	0	0	0	0.726955	0	0.581248	0	0
ENSG00000260063.1_6	AL512408.1	chr1	-	27018623	27020622	0	0	0	0	0	0	0	0	0	0.009859	0	0	0.050385	0	0	0.077478	0	0.041613	0
ENSG00000117713.20_6	ARID1A	chr1	+	27019727	27108595	4.04975	47.0335	48.4107	37.3223	53.2454	37.0521	44.1954	8.80421	27.2815	28.7494	18.7744	22.188	10.4032	26.3085	35.0371	38.7405	21.0551	27.7303	40.0922
ENSG00000266138.1	RN7SL501P	chr1	+	27090115	27090393	0	0	0	0	0	0	0	0	0	0	0	0	0	0	0	0	0	0	0
ENSG00000060642.10_6	PIGV	chr1	+	27113963	27124889	5.63297	23.0377	35.4915	21.2693	34.9666	31.2037	31.7221	19.1758	22.9485	18.8046	13.6195	12.1914	24.2469	14.7238	23.1549	30.5262	17.434	19.2432	18.3213
ENSG00000241188.2	RN7SL165P	chr1	+	27141313	27141601	0	0	0.730036	0	0.110867	0	0	0	0	0.298505	0	0.018679	0	0.130245	0.267561	0.390926	0	0	0
ENSG00000287810.1_1	AL034380.2	chr1	+	27143791	27143967	1.23729	0.589057	0	0.524487	0	0	0	0.625636	0	0	0	0	0	0	0	0	0	0	0
ENSG00000204160.12_5	ZDHHC18	chr1	+	27153179	27184095	0	0	0	0	0	0	0	0	0	0	0	0	0	0	0	0	0	0	0
ENSG00000198746.13_4	GPATCH3	chr1	-	27216979	27226958	0	0	0	0	0	0	0	0	0	0	0	0	0	0	0	0	0	0	0
ENSG00000090273.14_4	NUDC	chr1	+	27226729	27273362	0	0	0	0	0	0	0	0	0	0	0	0	0	0	0	0	0	0	0
ENSG00000131910.5_3	NR0B2	chr1	-	27237980	27240466	0	0	0	0	0	0	0	0	0	0	0	0	0	0	0	0	0	0	0
ENSG00000175707.9_3	KDF1	chr1	-	27276053	27286959	0	0	0	0	0	0	0	0	0	0	0	0	0	0	0	0	0	0	0
ENSG00000172746.6_4	RPL12P13	chr1	+	27306656	27307466	21.8732	10.4136	7.53764	13.8495	11.1589	10.5142	9.29821	7.3635	14.4219	9.12621	85.1549	87.3517	88.6502	88.9958	98.7848	105.305	88.0791	76.0405	88.5504
ENSG00000224064.1_5	AL356390.1	chr1	+	27310119	27310515	1.64232	0.781886	0	0	0	0	0	0.033472	0	0.663075	0	0	0	0	0	0	0	0.13403	0
ENSG00000225294.1_4	OSTCP2	chr1	-	27312388	27312831	0	0	0	0	0	0.071598	0	0	0.025681	0	0	0	0	0	0	0	0	0	0
ENSG00000253368.4_5	TRNP1	chr1	+	27320183	27327377	0.488125	0.234523	0.35633	0.389699	0.56584	0.310708	0	0.482705	1.05447	0	0.334636	0.405919	0	0	0.547455	0.662804	0.315887	0	0
ENSG00000158246.8_4	TENT5B	chr1	-	27331511	27339341	2.71872	1.29435	1.07257	1.74061	1.80404	1.55652	1.39318	1.65948	1.78636	1.0389	0.942512	0	1.76733	1.27261	1.48477	2.07864	1.91189	1.43824	0.933234
ENSG00000090020.11_3	SLC9A1	chr1	-	27425300	27493472	0	0	2.59968	0	0	0	0	0	2.37844	2.10473	1.66421	0	0	0	0	2.95975	0	0	1.83014
ENSG00000225159.1_4	NPM1P39	chr1	+	27533421	27534287	0.032295	0.015375	0.016592	0	0	0	0.008128	0	0	0.067661	0.207845	0	0	0.00444	0	0.179324	0	0.08655	0
ENSG00000225990.2_4	SNRPEP7	chr1	+	27537756	27537975	0	0	0	1.63489	0.197379	0.681203	0.46445	0.976504	0.74364	1.59316	0	0.009437	0	0.248865	0	0.676075	0	0	0.19982
ENSG00000224311.1_6	AL590640.1	chr1	-	27555597	27560843	0	0	0	0	0	0	0	0	0	0	0.133464	0.548901	0.839332	1.01009	1.17314	0.991367	0.671454	0.735575	0.687022
ENSG00000142784.16_3	WDTC1	chr1	+	27561123	27635127	0	0	0	0	0	0	0	0	0	0	0	0	0	0	0	0	0	0	0
ENSG00000252098.1	Y_RNA	chr1	-	27581955	27582058	0	0	0	0	0	0	0	0	0	0	0	0	0	0	0.449564	0	0	0	0
ENSG00000237429.1_6	BX293535.1	chr1	+	27852316	27857072	0	0	0	0.152529	0	0	0.147624	0	0	0	0	0	0	0	0.321685	0	0	0	0
ENSG00000158195.11_3	WASF2	chr1	-	27730734	27816678	0	0	0.083861	0.072439	0.181168	0	0.11787	0.224092	0	0.135692	0	0	0	0	0	0.088644	0	0.145473	0.140352
ENSG00000241169.1_6	FO393419.2	chr1	+	27783709	27786093	0.558411	0.265852	0	0	0	0	0	0	0	0	0	0	0	0	0	0	0	0	0
ENSG00000126705.14_5	AHDC1	chr1	-	27860546	27930942	0	0	0	0	0	0	0	0	0	0	0.300849	0.942699	0.776634	1.97683	2.56588	1.2367	0.17845	1.06213	0.931412
ENSG00000117758.14_4	STX12	chr1	+	28099730	28150954	0	0	0.176433	0.047301	0	0	0	0.072706	0	0.269552	1.13697	0.895893	0	1.20652	0	1.63741	0	1.66849	0
ENSG00000269971.1_7	AL020997.2	chr1	+	28100369	28100552	0	0	0	0	0	0	0	0	0	0	0	0	0	0	0	0	0	0	0
ENSG00000270031.1_7	AL020997.3	chr1	+	28146494	28146852	0	0	0	0	0	0	0	0	0	0	0	0	0.198379	0	0	0	0	0	0
ENSG00000000938.13_4	FGR	chr1	-	27938575	27961696	0.061548	0.131976	0	0	0.279778	0.258181	0	0	0.200598	0.101322	0.419091	0.297767	0.657175	0.391908	1.03974	0.803877	0.436569	0.676934	1.02328
ENSG00000235912.1_5	AL031729.1	chr1	+	27975930	27976121	0	0	0.015892	0.889941	0.84317	0	0	0	0	0	0.138783	0.294126	0	0	0.135806	0.26722	0.124612	0.535319	0
ENSG00000233975.1_6	LINC02574	chr1	-	27986839	27989233	0	0	0	0	0	0	0	0	0	0	0	0	0	0	0	0	0	0	0
ENSG00000126709.15_3	IFI6	chr1	-	27992575	27998709	0	0	0	0	0	0	0	0	0	0	0	0	0	0	0	0	0	0	0
ENSG00000225886.3_7	AL445490.1	chr1	+	27995979	28029574	0	0	0	0.155106	0	0	0.175758	0	0	0.077581	0	0	0	0	0	0	0	0	0
ENSG00000206767.1	RNU6-949P	chr1	-	28002114	28002220	0	0	0	0	0	0	0	0	0	0	0	0	0	0	0	0	0	0	0
ENSG00000226662.2_4	CHMP1AP1	chr1	-	28013321	28013982	0	0	0	0	0	0	0	0	0	0	0	0	0	0	0	0.234854	0	0	0
ENSG00000207095.1	RNU6-424P	chr1	+	28020242	28020346	1	0.476087	0	0	0	0	0	0	0	0	0	0	0	0	0	0	0	0.329178	0
ENSG00000287244.1_1	AL020997.5	chr1	-	28051333	28052267	0	0	0.206999	0	0	0	0	0	0	0	0	0	0	0	0	0	0.039546	0.008269	0
ENSG00000009780.15_4	FAM76A	chr1	+	28052490	28089633	0	0	0.102334	0	0	0	0.018062	0	0	0.066198	0	0	0	0.035974	0	0.056555	0	0	0
ENSG00000231344.1_5	AL020997.1	chr1	+	28065602	28065950	0	0	0	0	0	0	0	0	0	0	0	0	0	0	0	0	0	0	0
ENSG00000230833.1_4	RPEP3	chr1	+	28066465	28067140	0	0	0	0	0	0.06718	0	0	0	0	0	0	0	0	0	0	0	0	0
ENSG00000286433.1_1	AL020997.4	chr1	-	28154323	28157720	0	0	0	0	0	0	0	0	0	0	0	0	0	0	0	0	0	0	0
ENSG00000117751.18_4	PPP1R8	chr1	+	28157293	28178187	0	0	0	0.061579	0	0.044314	0	0	0	0	0	0	0	0	0	0	0	0	0
ENSG00000252947.1	SCARNA1	chr1	+	28160912	28161077	0	0	0	0	0	0	0	0	0	0	0	0	0	0	0	0	0	0	0
ENSG00000268552.1	AL109927.1	chr1	-	28177085	28177255	0	0	0	0	0	0	0	0	0	0	0	0	0	0	0	0	0	0	0
ENSG00000130775.16_3	THEMIS2	chr1	+	28199054	28213196	0.758277	0.59496	0.677229	0.734289	0.591167	0.442946	0.710444	0	0.366018	0.824129	0.348254	0	0.866983	0.266133	0.238568	0.570395	0.62031	0.377381	0
ENSG00000117748.10_3	RPA2	chr1	-	28218035	28241257	1.44624	0.861104	0.425177	0.741653	1.53297	0.740168	1.05849	0.49748	0.692937	0.712676	0	0.256377	0.499232	0.333494	0.303683	0	0.674143	1.06325	0.763042
ENSG00000130768.15_4	SMPDL3B	chr1	+	28261511	28285668	57.6404	47.8179	81.3136	37.14	61.6067	58.5822	59.495	51.9752	35.4488	56.9624	9.35691	8.08409	58.4331	30.3334	36.8521	54.2425	32.4921	33.6814	62.4847
ENSG00000227050.1_6	AL512288.1	chr1	-	28265386	28286704	0	0	0	0	0	0	0	0	0	0.59581	0	0	0	0	0	0	0.219244	0	0
ENSG00000158156.7_2	XKR8	chr1	+	28285973	28294607	0	0	0	0	0	0	0	0	0	0	0	0	0	0	0	0	0	0	0
ENSG00000158161.16_5	EYA3	chr1	-	28296855	28415148	0.039147	0.139581	0	0.242575	0.228031	0.00921	0.056719	0.031247	0.253215	0.502154	0.01867	0.782813	0.401579	0	0.029227	0.062027	0.007759	0.572232	0.047209
ENSG00000238231.2_5	AL512288.2	chr1	-	28316669	28317035	0	0	0	0	0	0	0	0	0	0	0	0	0	0	0	0	0	0	0
ENSG00000240750.2	RN7SL559P	chr1	-	28358397	28358691	0	0	0	0.229558	0	0	0	0	0	0	0	0	0	0	0	0	0	0	0
ENSG00000228589.3_4	SPCS2P4	chr1	-	28422253	28422933	0	0	0	0	0	0	0.198086	0	0.310123	0.110753	0	0	0	0	0	0	0	0.161612	0
ENSG00000228943.1_5	AL137792.2	chr1	+	28436250	28436809	0	0	0	0	0.746295	0	0	0	0	0	0	0	0	0	0	0	0	0	0
ENSG00000214812.3_5	AL137792.1	chr1	-	28446960	28447832	0	0	0	0	0	0	0	0	0.582096	0	0	0	0	0	0	0	0	0	0
ENSG00000253005.1	RNU6-176P	chr1	-	28469248	28469352	0	0	1.74367	0	0	0	0.316388	0.442964	0.325785	0	0	0	0.527541	0	0	2.76398	1.54947	0.441791	0.789035
ENSG00000252429.1	RNU7-29P	chr1	-	28470667	28470728	0	0	0	0	0	0	0	1.32886	0.49576	0.49296	0	0.415236	0	0.26906	0.449564	0.518246	0	0	0.422697
ENSG00000169403.12_3	PTAFR	chr1	-	28473677	28520447	9.2519	4.42258	5.68338	6.79581	7.3123	4.75789	5.72944	5.14694	6.49539	5.02205	4.86375	3.80926	4.87563	4.59396	5.63549	5.35805	4.0684	5.2827	3.73236
ENSG00000126698.11_3	DNAJC8	chr1	-	28525967	28559540	3.46193	6.59373	2.61993	7.2792	6.46708	2.8135	6.50026	10.1328	9.43981	10.4655	10.0142	26.7846	6.98907	9.29022	17.913	20.7915	9.76106	8.75577	20.1967
ENSG00000215902.1	AL353354.1	chr1	-	28527013	28527152	0	0	0	0	0	0	0	0	0	0	0	0	0	0	0	0	0	0	0
ENSG00000269804.1	AL353354.2	chr1	+	28527070	28527419	0.083094	0.03956	0	0.037262	0.662129	0.115932	0	0.106322	0.019649	1.36057	0	2.6504	0.346802	0.063773	0	2.2403	0	0	2.50518
ENSG00000130770.18_4	ATP5IF1	chr1	+	28562620	28573417	0.533483	0.70055	0	0.255439	0	0.176234	0	0	0	0	0	0	0	0	0	0	0	0.027213	0
ENSG00000270605.1_6	AL353622.1	chr1	-	28566020	28567964	2.72339	1.29657	0.363534	2.6302	1.5086	0.741521	1.28385	0.969937	0.918877	0.374599	1.09994	0.736111	2.27588	1.20514	0.87301	1.3573	0.96664	0.842462	1.17095
ENSG00000271398.1_6	AL353622.2	chr1	+	28573655	28574079	3.66118	1.74304	0.845152	0.536059	1.08025	1.20925	1.38923	0.128209	1.18633	1.41161	0.503703	0.454318	0.8391	0	0	0.104869	0.210852	0.230603	1.4501
ENSG00000130766.5_3	SESN2	chr1	+	28586029	28609002	0.45465	0.216453	0.268971	0.267115	0.240993	0.163534	0	0.182324	0.240147	0.289198	0.401407	0.248518	0	0.229436	0.441124	0	0.282091	0.321186	0.219407
ENSG00000180198.16_5	RCC1	chr1	+	28832455	28865812	0	0	0	0	0	0	0	0	0	0	0	0	0.015767	0	0	0	0	0	0
ENSG00000242125.3_5	SNHG3	chr1	+	28832492	28837404	0	0	0	0	0	0	0	0	0	0	0	0	0	0	0	0	0	0	0
ENSG00000200087.1	SNORA73B	chr1	+	28835071	28835274	0	0	0	0	0	0	0	0	0	0	0	0	0	0	0	0	0	0	0
ENSG00000238821.1	snoU13	chr1	+	28843988	28844087	0	0	0	0	0	0	0	0	0	0	0	0	0	0	0	0	0	0	0
ENSG00000231468.2_4	PRDX3P2	chr1	-	28852830	28853739	0	0	0	0	0	0	0	0	0	0	0	0	0	0	0	0	0	0	0
ENSG00000180098.9_3	TRNAU1AP	chr1	+	28879597	28905057	0.916261	1.1258	0.696601	1.88795	2.55896	0.568596	1.59362	0	1.80771	0	0.900386	0.522302	0.417895	1.91481	3.51076	2.03458	1.19015	2.60414	0.200781
ENSG00000197989.14_6	SNHG12	chr1	-	28905050	28909644	0	0	0	0	0	0	0	0	0	0	0.092677	0	0	0	0.133654	0	0	0	0.063257
ENSG00000221539.1	SNORD99	chr1	-	28905261	28905334	0	0	0	0	0	0	0	0	0	0	0	0	0	0	0	0	0	0	0
ENSG00000120656.11_2	TAF12	chr1	-	28915835	28969597	0	0	0	0	0	0	0	0	0	0	0	0	0	0	0	0	0	0	0
ENSG00000188060.7_3	RAB42	chr1	+	28918712	28921955	0	0	0	0	0	0	0	0	0	0	0	0	0	0	0	0	0	0	0
ENSG00000229388.1_6	LINC01715	chr1	+	28969740	28975093	0	0	0	0	0	0	0	0	0	0	0	0	0	0	0	0	0	0	0
ENSG00000270103.3_6	AL360012.1	chr1	+	28975112	28975242	0	0	0	0	0	0	0	0	0	0	0	0	0	0	0	0	0	0	0
ENSG00000162419.12_2	GMEB1	chr1	+	28995244	29045865	0	0	0	0	0	0.078936	0.02662	0	0	0.002307	0	0	0	0	0	0	0.023987	0	0
ENSG00000252777.1	SCARNA24	chr1	+	29016177	29016306	0	0	0.697456	0	0	0.588047	0	0	0	0.386784	0	0	0	0	0	0	0	0	0
ENSG00000198492.16_6	YTHDF2	chr1	+	29063133	29096287	0.644548	0.812332	1.17765	1.87988	1.14805	0.748065	1.06667	0.622132	1.11636	0.691653	0.453772	0.255035	0	0.350731	0.522635	0.711454	0.358757	0.635893	0.53823
ENSG00000116329.11_3	OPRD1	chr1	+	29138654	29197779	8.67912	4.14443	3.79887	3.42858	3.11674	3.21101	3.50986	3.6356	3.54113	3.60306	2.53058	2.3465	3.84116	3.27145	2.96433	3.22517	3.32585	2.77141	3.89722
ENSG00000226852.2	RP1-212P9.2	chr1	+	29194087	29197779	0	0	0	0	0	0	0	0	0	0	0	0	0	0	0	0	0	0	0
ENSG00000233427.1_6	AL009181.1	chr1	-	29196995	29203848	1.07065	0.509723	0.223816	0.366445	0.560375	0.219325	0.121006	0	0.393561	0.465571	0	0.347347	0.579785	0.288118	0.166437	0.058738	0.972096	0.858402	0.418951
ENSG00000199756.1	Y_RNA	chr1	-	29208238	29208347	0	0	0	0	0	0	0.237945	0.885901	0	0	0	0	0	0	0	0	0	0	0.799282
ENSG00000159023.21_6	EPB41	chr1	+	29213603	29446558	0.150505	1.42822	1.20926	1.25703	1.20503	1.20503	1.00874	1.00957	1.2026	0.980557	1.30608	1.45833	1.48017	1.82757	2.27604	2.51862	2.23645	1.89926	2.16335
ENSG00000225616.2_5	AL138785.1	chr1	-	29308790	29309120	0	0	0	0	0	0	0	0	0	0	0	0.419	0	0	0	0	0	0	0
ENSG00000206704.1	Y_RNA	chr1	+	29312222	29312322	0	0	0	0	0	0	0	0.442951	0	0	0	0.3289	0	0	0	0	0	0	0
ENSG00000253304.2_3	TMEM200B	chr1	-	29445941	29450415	0	0	0	0	0	0	0	0	0	0	0	0	0	0	0	0	0	0	0
ENSG00000229607.1_6	AL137027.1	chr1	-	31283225	31288400	0	0	0	0	0.788098	0	1.41367	0.204516	0	0.768308	0.541145	0.452645	0.339812	0	0.584232	0	0	0.509072	0.197068
ENSG00000223382.5_6	LINC01778	chr1	+	31297064	31307711	0	0	0	0	0	0	0	0	0	0	0	0	0	0	0.486325	0	0.420519	0	0
ENSG00000222784.1	RN7SKP91	chr1	+	31316670	31316957	0	0	0	0	0	0	0.272645	0	0.089512	0	0	0	0.736359	0	0	0	0.055887	0	0
ENSG00000235143.1_6	AL445235.1	chr1	+	31331005	31333101	0	0	0	0	0	0	0	0	0	0	0	0	0	0	0	0	0	0	0
ENSG00000162512.16_5	SDC3	chr1	-	31342313	31381605	0	0	0.047533	0.192524	0	0	0	0	0	0.065939	0	0	0	0	0	0	0	0	0
ENSG00000134644.15_4	PUM1	chr1	-	31404353	31538838	6.21764	3.64634	3.07067	3.16201	2.72473	3.18507	2.78446	2.08916	1.93203	1.76906	3.04732	2.84532	4.62518	2.63987	3.44061	4.54292	2.54742	2.85452	4.57197
ENSG00000200154.1	SNORD103A	chr1	-	31408535	31408620	0	0	0	0	0	0	0	0	0	0	0	0	0	0	0	0	0	0	0
ENSG00000202107.1	SNORD103B	chr1	-	31421964	31422049	7.86046	3.74227	3.73564	4.71419	2.33833	4.1541	2.5694	1.13313	2.04645	1.50754	3.93865	1.63198	2.46595	2.14863	2.53011	2.11517	2.07389	2.07826	1.42537
ENSG00000200181.1	SNORD85	chr1	-	31441011	31441083	0	0	0	0	0	0	0	0	0	1.47888	0	0	0	0	0.899129	0	0	0	0
ENSG00000237329.2_5	AL356320.2	chr1	+	31509581	31510087	0	0	0	0	0	0	0	0	0	0	0	0	0	0	0	0	0	0	0
ENSG00000232768.1_5	AL356320.1	chr1	+	31523719	31523881	0	0	0	0	0	0	0	0	0	0	0	0	0	0	0	0	0	0	0
ENSG00000215900.4_4	SELENOWP1	chr1	-	31567834	31568405	0	0	0	0.62822	0	0	0	0	0	0.42645	0.240154	0	0.26377	0	0.701107	1.37582	0	0	0.293539
ENSG00000225142.2_5	AC114495.1	chr1	-	31581035	31581470	0.577982	0.27517	0	0	0.350031	0	0.091203	0	0	0	0	0	0.111316	0	0	0.230595	0	0.087619	0
ENSG00000084628.10_3	NKAIN1	chr1	-	31652592	31712734	0	0	0	1.25579	0	0.550961	0	0	0	0	0	0	1.47971	2.60345	2.31104	3.25287	0.339057	0.826961	0
ENSG00000121769.7_3	FABP3	chr1	-	31838472	31849697	0	0	0	0	0	0	0	0	0	0	0	0	0	0	0	0	0	0	0
ENSG00000168528.12_4	SERINC2	chr1	+	31882412	31907527	8.68645	25.6274	25.2811	27.1807	21.3672	12.9552	26.2412	22.8667	25.5252	34.2308	18.8029	17.7183	15.9212	14.2835	18.5066	18.0013	14.5042	17.2059	13.7556
ENSG00000268950.1	AC114494.1	chr1	-	31902192	31902614	0	0	0	0	0	0	0	0	0	0	0	0	0	0	0	0	0	0	0
ENSG00000215899.3_5	AC209007.1	chr1	-	31960436	31961777	0	0	0	0	0	0	0	0	0	0	0	0	0	0	0	0	0	0	0
ENSG00000206981.1	RNU6-40P	chr1	-	31970419	31970525	0	0	0	0	0	0	0	0	0	0	0	0	0	0	0	0	0	0	0
ENSG00000284543.1_4	LINC01226	chr1	+	31971827	32048907	0	0	0.404485	0.267343	0	0	0	0	0	0.042944	0	0	0	0	0.213644	0	0	0	0
ENSG00000228682.2	RP11-439L8.3	chr1	+	31971841	31974167	0	0	0	0	0	0	0	0	0	0	0	0	0	0	0	0	0	0	0
ENSG00000229167.2_6	AC114488.1	chr1	-	32037186	32043499	45.3715	58.4386	45.2324	59.0729	46.3474	27.9595	50.8496	36.5826	44.7232	52.2208	33.4189	35.8127	35.6336	29.6576	30.5941	36.6203	26.4265	32.8645	32.9306
ENSG00000142910.16_3	TINAGL1	chr1	+	32042086	32053287	19.3606	34.1357	26.5028	38.2943	23.8987	109.597	211.129	19.0736	172.069	180.7	13.8119	22.1639	117.937	13.3861	120.759	123.044	15.1764	18.2139	17.9709
ENSG00000121764.11_2	HCRTR1	chr1	+	32083287	32098119	0	0	0	0	0	0	0	0	0	0	0	0	0.297614	0	0	0	0	0	0
ENSG00000162517.13_3	PEF1	chr1	-	32095467	32110497	0.824561	0.846644	1.02631	0.502936	0.904815	0.556414	2.88451	0.884255	0.651799	1.02654	3.94418	1.73654	1.35742	1.28533	4.48331	2.58864	0.671922	2.93398	1.07403
ENSG00000235790.7_7	AC114488.2	chr1	+	32109650	32125763	0	0	0	0	0.429548	0	0	0	0.062091	0	0	0	0	0	0	0	0	0	0
ENSG00000264078.1_7	AC114488.3	chr1	+	32110295	32114972	0	0	0	0	0	0	0	0	0	0	0	0	0	0	0	0	0	0	0
ENSG00000084636.18_5	COL16A1	chr1	-	32117864	32169920	0	0	0.089708	0.102972	0	0	0.098709	0	0	0	0.118779	0.044758	0	0.046342	0.095008	0.132383	0	0.123727	0.154238
ENSG00000121753.12_5	ADGRB2	chr1	-	32192718	32230494	17.1325	25.5153	20.8469	25.1229	26.6774	23.538	15.8545	20.7277	21.243	28.43	36.0504	38.4036	39.9656	31.3522	36.1998	35.4728	21.7437	24.3939	36.5332
ENSG00000266580.1	MIR4254	chr1	-	32224261	32224336	1	0.476087	0	0	1.87494	1.45403	1.00669	0.885901	1.07632	0	1.68768	1.77022	0.527541	1.71094	0.768992	1.03649	1.803	0.347072	1.26809
ENSG00000254545.1_6	AL354919.2	chr1	+	32254731	32256923	0	0	0	0	0	0	0	0	0	0	0	0	0	0	0	0	0	0	0
ENSG00000134668.12_4	SPOCD1	chr1	-	32256023	32281652	0	0	0	0	0	0	0	0	0	0	0	0	0	0	0	0	0	0	0
ENSG00000203620.2_7	AL354919.1	chr1	-	32307620	32321169	0	0	0	0	0	0.02599	0	0	0	0	0	0	0	0	0	0	0	0.103369	0
ENSG00000269967.1_7	AL136115.2	chr1	-	32317514	32387442	0	0	0	0	0.239161	0	0	0	0	0	0	0	0	0	0	0	0	0	0
ENSG00000184007.21_6	PTP4A2	chr1	-	32372022	32410457	12.3518	44.7047	52.3987	47.4407	56.6606	44.851	48.8365	35.2487	42.4588	29.9583	20.6008	20.5969	30.4434	27.7024	30.9332	30.8362	31.3303	31.6522	26.4884
ENSG00000212673.1	AL136115.1	chr1	+	32379174	32380745	0.152672	0.072685	0	0.161759	0.192288	0.087149	0.074605	0.346584	0	0	0.031315	0.063395	0.180545	0	0	0.174727	0.062263	0.175896	0.077441
ENSG00000228634.1_6	AL136115.1	chr1	+	32398621	32399576	0	0	0	0	0.220183	0	0	0	0	0.628358	0	0	0	0	0	0	0	0	0
ENSG00000121774.18_3	KHDRBS1	chr1	+	32479469	32526451	0	0	0	0	0	0	0	0	0	0	0	0	0	0	0	0	0	0	0
ENSG00000203325.3_6	AL445248.1	chr1	-	32517892	32539075	0	0	0	0	0	0	0	0	0	0	0	0	0	0	0	0	0	0	0
ENSG00000121775.18_3	TMEM39B	chr1	+	32537632	32568467	0.079577	0.089774	0.073891	0.347489	0.171256	0.068895	0.207497	0	0.106183	0.581752	0.271115	0.232399	0.180962	0	0.281147	0.108899	0.159693	0	0.346595
ENSG00000266203.1	MIR5585	chr1	+	32552550	32552608	0	0	0	0.896948	0.385857	0	0	0	0	0	0	0	0	0	0	0	0	0	0
ENSG00000025800.14_4	KPNA6	chr1	+	32573657	32642164	0	0	0	0.663739	0.311532	0	0.286198	0.123882	0.168646	0.166353	0.148722	0.34172	0.347493	0.465692	0.844404	0.993207	0.096465	0.82472	0.045287
ENSG00000250135.1_7	AL049795.2	chr1	+	32636334	32642169	0	0	0	0	0	0	0	0	0	0	0	0	0	0	0	0	0	0	0
ENSG00000084652.16_3	TXLNA	chr1	+	32645276	32663886	0.297223	0.144384	0	0.301718	0.318613	0	0.244441	0	0.143031	0	0.175715	0.211346	0	0	0.278989	0.316614	0	0	0.269204
ENSG00000160050.14_3	CCDC28B	chr1	+	32665987	32670988	45.1045	47.2942	47.5576	54.4967	0	32.2874	31.973	37.6967	41.79	72.5245	33.813	0	32.5789	35.5622	23.0356	37.9001	0	39.3265	24.5152
ENSG00000224066.1_6	AL049795.1	chr1	-	32670370	32672415	0	0	0	0	0	0	0	0	0	0	0	0	0	0	0	0	0	0	0
ENSG00000160051.11_3	IQCC	chr1	+	32671262	32674288	0	0	14.4048	17.2257	14.3706	9.31962	16.6746	11.742	13.1836	15.671	10.877	10.0647	8.70052	9.17464	10.6614	11.8007	10.1028	11.9603	8.27203
ENSG00000222046.2_2	DCDC2B	chr1	+	32674695	32681797	1.56387	0.746938	0.737725	1.02049	1.4166	1.18763	1.48042	1.06117	2.86128	1.68681	0.534744	0.91601	6.09271	1.14852	1.16684	2.10114	0.675872	0.929977	0.606041
ENSG00000160055.19_2	TMEM234	chr1	-	32680073	32687960	65.151	40.6006	34.2439	42.5428	32.4326	21.9088	37.4218	25.9332	33.3603	39.4968	21.5654	22.3431	1.955	21.4224	24.7858	26.4235	23.5896	28.1269	19.9187
ENSG00000084623.11_2	EIF3I	chr1	+	32687529	32697205	0	0	0	0	0	0	0	0	0	0	0.079919	0.097686	0	0	0.109819	0	0	0	0
ENSG00000220785.7_4	MTMR9LP	chr1	-	32697259	32707221	0	0	0	0.133996	0	0	0	0	0	0	0.334275	0	0	0	1.03609	0.952068	0.255963	0	0.660155
ENSG00000183615.6_3	FAM167B	chr1	+	32712823	32714457	0	0	0	0	0	0	0	0	0	0	0	0	0	0	0	0	0	0	0
ENSG00000182866.17_4	LCK	chr1	+	32716840	32751766	11.4675	8.41614	11.5945	25.4321	35.2545	11.0619	9.90865	11.9719	13.7179	10.3005	13.6584	7.35942	22.1247	1.44495	1.52878	29.941	9.87109	18.6218	12.2006
ENSG00000252450.1	Y_RNA	chr1	-	32752053	32752162	0	0	0	0.293547	1.26476	0.378446	1.51004	0	0	0	0.451632	0	0.527541	0	0.572228	1.03652	0.387568	0	0
ENSG00000116478.12_5	HDAC1	chr1	+	32757684	32799236	0.151286	0.39346	0.767801	1.07735	0.774269	0.558914	0.936795	0.540408	0.699635	0.771461	0.250978	0.053522	0.427517	0.078786	0.538421	0.422339	0.477324	0.614464	0.102182
ENSG00000175130.7_3	MARCKSL1	chr1	-	32799440	32801834	0	0	0	0.327218	0	0.307212	0	0	0.63846	0	0	0	0.623085	0	0.157663	0	0	0	0
ENSG00000233775.1_6	AL109945.1	chr1	-	32814795	32816264	0	0	0	0	0	0	0	0	0	0	0	0	0	0	0	0	0	0	0
ENSG00000162526.7_3	TSSK3	chr1	+	32817122	32829913	0.77705	2.56875	0.996365	1.92203	2.63887	0.437727	1.90552	2.04315	1.13876	0.891406	2.79222	1.138	3.47439	3.74769	3.50865	2.53084	2.53811	2.97662	2.28303
ENSG00000225828.1_5	FAM229A	chr1	-	32826871	32829879	0	0	0	0.803917	0.423394	0.238762	0.768954	0	0.340436	0	0.32564	0.465136	0	0	0.324149	0	0.380868	0	0.265471
ENSG00000160058.18_2	BSDC1	chr1	-	32830704	32860332	0.313548	0.419602	0.391328	0.736514	1.49784	0.199053	0.380896	0.445958	0.339885	0.200723	0.136632	0.210904	0.980169	0.261343	1.15149	1.20456	0.491651	0.931455	0.582969
ENSG00000224333.1_4	GAPDHP20	chr1	-	32867710	32868716	0	0	0	0	0.125597	0	0	0	0	0	0.618471	0.091954	0.155066	0.437096	0.607212	0.452403	0.516656	0.162161	0.235485
ENSG00000270850.1_5	AL356986.1	chr1	+	32887580	32887920	0	0	0	0	0	0	0	0	0	0	0	0	0.148516	0	0	0	0	0	0
ENSG00000229259.1_4	LRRC37A12P	chr1	-	32888815	32892390	0.282066	0.134288	0	0	0	0	0	0	0.186908	0	0	0	0	0	0	0	0	0	0
ENSG00000263529.1	RN7SL122P	chr1	+	32923436	32923733	0	0	0	0	0	0	0	0	0	0	0	0	0	0	0	0	0	0	0
ENSG00000254553.1_6	AL033529.1	chr1	+	32930658	33066393	59.4616	28.3089	0	0	24.6299	0	0	10.0757	0	0	10.6987	13.4055	0	10.7802	11.3836	16.1441	0	0	0
ENSG00000273274.2_4	ZBTB8B	chr1	+	32930673	32962287	0.215317	0.10251	7.50331	8.06422	0	5.54617	11.1383	1.86384	4.77318	4.98892	0	0	4.30938	0	0	0	2.89547	3.27383	5.10412
ENSG00000160062.15_4	ZBTB8A	chr1	+	33005028	33071542	0	0	0	0.109124	0.014227	0	0.041608	0	0.049877	0.178042	0	0	0.065151	0	0	0	0.021958	0.032416	0.053576
ENSG00000176261.15_5	ZBTB8OS	chr1	-	33065773	33116504	0	0	0	0.41626	0	0	0	0	0.371588	0	0	0	0	0	0	0.742722	0	0	0
ENSG00000200591.1	Y_RNA	chr1	+	33105552	33105653	0	0	0	0.448474	0	0	0	0.356098	0.49576	0	0	0	0	0	0	0	0.085296	0	0
ENSG00000162521.19_6	RBBP4	chr1	+	33116743	33151812	5.22948	17.0565	13.3846	14.2274	11.2841	13.1105	9.7805	14.3677	17.2674	4.26701	5.88709	9.93269	5.78433	13.2169	14.4797	9.9138	11.2458	11.5402	11.8636
ENSG00000162520.14_5	SYNC	chr1	-	33145961	33169197	0	0	0	0	5.85759	0	0	3.96425	0	1.33037	0	0	0	7.37259	0	0	0	0	0
ENSG00000287691.1_1	AL031602.2	chr1	+	33391055	33417239	0	0	0	0	0	0	0	0	0	0	0	0	0	0	0	0	0	0	0
ENSG00000221423.1	AL031602.1	chr1	+	33391895	33392000	0	0	0	0	0	0	0	0	0	0	0	0	0	0	0	0	0	0	0
ENSG00000116514.16_3	RNF19B	chr1	-	33402046	33430286	0	0	0	0	0	0	0	0	0	0	0	0	0	0	0.083413	0	0	0	0
ENSG00000239670.1_5	AL355864.2	chr1	+	33452553	33453834	0	0	0	0	0	0	0	0	0	0	0	0	0	0	0	0	0	0	0
ENSG00000236065.2_7	AL020995.1	chr1	+	33452676	33498070	1.30357	0.620613	1.22185	1.33768	1.03414	0.869299	0.512333	0	0	0	2.41677	2.14885	2.03229	1.28346	2.84002	3.2631	1.93191	4.23707	1.84427
ENSG00000004455.16_2	AK2	chr1	-	33473541	33546597	0	0	0	0	0	0	0	0	0	0	0	0.300548	0	0	0	0.390334	0	0	0
ENSG00000162522.11_3	KIAA1522	chr1	+	33207431	33240571	0	0	0	0	0	0	0	0	0	0	0	0	0	0	0	0	0	0	0
ENSG00000134684.10_2	YARS	chr1	-	33240838	33283754	1.17986	5.94107	4.72974	5.12667	7.03363	5.91694	3.63993	7.76643	6.95654	5.41458	5.59183	3.20703	7.84176	8.151	8.6308	10.5592	6.01975	9.11742	5.56682
ENSG00000116497.18_4	S100PBP	chr1	+	33282368	33324476	27.1652	65.6569	58.8646	57.6659	58.3167	58.648	67.6568	68.9637	71.3842	68.0449	59.8507	59.9812	70.1331	49.8263	45.4042	58.712	47.2563	43.9688	84.0093
ENSG00000160097.18_5	FNDC5	chr1	-	33327869	33338083	95.6552	93.4193	114.826	35.7993	40.815	40.7103	43.5777	49.195	128.767	49.4218	117.213	102.59	141.718	88.1805	30.8195	41.6236	92.7945	90.9416	139.389
ENSG00000121905.10_3	HPCA	chr1	+	33351595	33364042	0	0	0	0	0	0	0	0	0	0.121145	0.606965	0	0	0	0.321499	0	0.187621	0.866062	0
ENSG00000121900.19_3	TMEM54	chr1	-	33360195	33367039	0	0	0	0	0	0	0	0	0	0	1.01505	0	0	0	0.372322	0	0	0	0
ENSG00000287703.1_1	AC099565.1	chr1	-	35105758	35151333	0.560309	0.266756	0	0	0	0	0	0	0	0	0	0.174714	0	0	0	0	0	0	0
ENSG00000207941.1	MIR552	chr1	-	35135200	35135295	0	0	0	0	0	0	0	0	0	0	0	0	0	0	0	0	0	0	0
ENSG00000116560.11_3	SFPQ	chr1	-	35641979	35658746	0	0	0	0	0	0	0	0	0	0	0	0	0	0.031533	0	0.055572	0.07488	0.042671	0.055167
ENSG00000163866.9_4	SMIM12	chr1	-	35178338	35325356	7.3086	13.7387	15.675	15.7984	12.1791	6.6945	16.6833	10.2163	13.9046	14.0668	14.4917	17.7067	11.7149	8.32076	11.4337	11.4509	10.4482	15.092	9.17518
ENSG00000189280.3_3	GJB5	chr1	+	35220648	35224113	0	0	0	0	0	0	0	0	0	0	0	0	0	0	0	0	0	0	0
ENSG00000189433.7_4	GJB4	chr1	+	35225341	35227928	0	0	0	0	0	0	0	0	0	0	0	0	0	0	0	0	0	0	0
ENSG00000255811.1_7	AL121988.1	chr1	-	35227027	35253698	0	0	0	0	0	0	0	0	0	0	0	0	0	0	0	0	0	0	0
ENSG00000216162.1	AL121988.1	chr1	-	35244162	35244245	0	0	0	0	0	0	0	0	0	0	0	0	0	0	0	0	0	0	0
ENSG00000188910.8_3	GJB3	chr1	+	35246815	35251970	0	0	0	0	0	0	0	0	0	0	0	0	0	0	0	0	0	0	0
ENSG00000187513.9_4	GJA4	chr1	+	35258600	35261348	0	0	0	0	0	0	0	0	0	0	0	0	0	0	0	0	0	0	0
ENSG00000230163.1_6	AL122010.1	chr1	+	35316295	35317156	0	0	0	0	0	0	0	0	0	0	0	0	0	0	0	0	0	0	0
ENSG00000116544.12_3	DLGAP3	chr1	-	35331037	35395251	1.47798	0.725362	0.844526	1.56034	1.05353	0.988824	1.08834	0.828174	0.868371	1.12296	0.968803	1.04895	0.88919	0.765802	1.16593	0.887666	0.821095	1.12403	0.942525
ENSG00000252728.1	SNORD112	chr1	+	35409357	35409425	0	0	0.87182	0	0	0	0	0	0	0	0	0	0.527541	0	0	0	0	0	0
ENSG00000284773.1_2	AC114490.3	chr1	-	35439957	35450914	7.3721	3.50976	3.89752	4.69681	4.3214	0	0	0	4.2345	3.27888	4.57792	0	7.79804	6.65315	8.87831	9.18301	6.28595	8.45573	7.70875
ENSG00000241014.2_6	AC114490.1	chr1	-	35441300	35444307	0.066803	0.06481	0.053068	0.668612	0.810051	7.59283	7.71521	6.23766	0.069317	0.062075	0.061726	10.6836	0.062329	1.98865	2.34225	0.100457	0.056289	0.061581	1.47099
ENSG00000271741.1_6	AC114490.2	chr1	-	35447134	35497342	0	0	0	0	0	0	0	0	0	0.233603	0	0	0	0	0	0	0.194133	0	0
ENSG00000243749.1_4	TMEM35B	chr1	-	35447136	35450954	0	0	0	0	0	0	0	0	0	0	0	0	0	0	0	0	0	0	0
ENSG00000163867.17_5	ZMYM6	chr1	-	35451766	35497546	0	0	0	0	1.39003	0	0	0	1.20691	0.998516	0	1.26391	0	0	0	3.8246	0	0	0
ENSG00000197056.11_4	ZMYM1	chr1	+	35497773	35581460	0.009378	0.279544	0	0.08117	0.212348	0.114816	0.026434	0.324199	0.186726	0.288641	0.931619	0.391832	0.442388	0.293365	0.637898	0.46966	0	0.480855	0
ENSG00000233940.1_4	RPL12P45	chr1	+	35519069	35524872	0	0	0	0	0	0	0	0	0	0	0	0	0	0	0	0	0	0	0
ENSG00000228348.1_4	EFCAB14P1	chr1	+	35587623	35588085	0.034557	0.016452	0	0	0	0	0	0	0	0.212942	0	0.269949	0	0.063745	0.2476	0	0.528026	0.163054	0
ENSG00000284640.1_4	AL590434.1	chr1	-	35607116	35612036	0	0	0.190913	0	0	0	0	0	0	0	0	0	0	0	0	0	0	0	0
ENSG00000263591.1	RN7SL136P	chr1	-	35729823	35730083	0	0	0	0.420981	0.45066	0	0	0	0	0	0.173039	0	0.394139	0	0.671763	0.248202	0.040001	0.886917	0
ENSG00000146463.11_3	ZMYM4	chr1	+	35734568	35887659	0.983392	0.511892	0.529773	0.908928	0.493256	0.246904	0.389635	0.380124	0.451529	0.49	0.430904	0.393625	0.511022	0.369881	0.529977	0.554109	0.543421	0.615721	0.268401
ENSG00000240374.2	RN7SL503P	chr1	-	35757801	35758099	0	0	0.424247	0.364479	0	0	0	0	0	0	0	0	0	0	0	0	0.366631	0.124723	0
ENSG00000201542.1	SNORA62	chr1	+	35775875	35776026	0	0	0	0	0	0	0	0	0	0	0	0	0	0	0	0	0	0	0
ENSG00000229994.1_4	RPL5P4	chr1	+	35816323	35817208	1.85102	0.881244	1.39186	2.26009	1.24858	1.19856	1.47595	1.28636	1.33788	1.11723	1.465	1.48801	1.38435	0.867059	1.66633	1.90979	1.40028	2.13713	0.514775
ENSG00000227409.1_6	ZMYM4-AS1	chr1	-	35824423	35831678	0.050109	0.023856	0	0	0	0	0	0	0	0	0	0	0	0	0	0	0	0	0
ENSG00000202129.1	RNY5P1	chr1	-	35893417	35893494	0	0	0	0.195489	0	0	0	0.442951	0	0	0	0	0	0.855472	0.824201	0	0.62463	0	0
ENSG00000142687.18_4	KIAA0319L	chr1	-	35899093	36023551	0.56783	4.94862	2.28868	2.51117	9.8028	8.37064	11.0181	7.59172	7.34184	7.78196	8.30967	7.72593	9.306	5.37879	13.4616	2.8785	9.09449	12.1732	5.88222
ENSG00000236274.1_5	AC004865.1	chr1	+	35975343	35977039	0	0	0	0.499	0.278255	0	0	0	0	0.242302	0.35212	0.185056	0.731614	0.234551	0	0	0	0.421684	0
ENSG00000020129.16_4	NCDN	chr1	+	36023074	36032875	0	0	0	0	0	0	0	0	0	0	0	0	0	0	0	0	0	0	0
ENSG00000239636.1_6	AC004865.2	chr1	-	36035414	36043330	0	0	0	0.580042	0.246681	0	0	0.183708	0.206846	0	0	0	0	0	0	0	0	0	0
ENSG00000116819.8_4	TFAP2E	chr1	+	36038915	36060929	0.616325	1.67807	1.77529	2.06519	1.52437	1.02105	1.96114	1.20053	1.60245	0.517992	1.44241	1.12049	0.92678	0.783262	1.8307	1.62814	1.28604	1.60603	0
ENSG00000126067.12_3	PSMB2	chr1	-	36065142	36107127	0.795936	0.387668	0.540012	0.806261	0.638188	0	0.647093	0.470973	0.575512	0.641316	0.909182	0.520687	0.335166	0.400679	0.734478	0	0.120694	0.820276	0.187282
ENSG00000239859.2	RN7SL281P	chr1	-	36171626	36171875	1.552	0.738887	0	0.387482	0	0.355739	0	0	0	0	0	0	0.827184	0	0.190615	0	0.243606	0	0.285743
ENSG00000142686.8_3	C1orf216	chr1	-	36179478	36184495	44.1325	24.3768	15.1114	17.8582	19.7232	21.1423	17.6004	16.0307	17.946	14.9891	16.9606	15.4587	19.8438	12.8931	12.4306	18.3634	11.9115	11.9677	24.2322
ENSG00000196182.10_3	STK40	chr1	-	36805225	36851497	0	0	0	0	0	0	0	0	0	0	0	0	0	0	0	0	0	0	0
ENSG00000092853.14_4	CLSPN	chr1	-	36185819	36235579	0	0	0	0	0	0	0	0	0	0	0	0	0	0	0	0	0	0	0
ENSG00000232335.1_6	AL354864.1	chr1	+	36204990	36209177	0	0	0	0	0	0	0	0	0	0	0	0	0	0	0	0	0	0	0
ENSG00000134698.11_3	AGO4	chr1	+	36273617	36323491	11.2195	5.45235	7.17875	6.62351	6.32453	4.56779	5.66921	5.54078	6.86395	8.30183	21.8667	21.1223	23.3606	24.1262	22.1361	22.6364	21.8973	21.7178	20.7188
ENSG00000092847.12_5	AGO1	chr1	+	36335409	36396133	25.8157	16.9138	16.9658	15.1656	15.4128	15.2836	17.5756	13.645	12.3047	12.8359	17.7881	13.7081	17.3345	16.9321	13.2607	15.4232	14.8193	14.4988	18.2504
ENSG00000271164.1_5	AL139286.1	chr1	-	36338871	36339353	0	0	0	0	0	0	0	0	0	0	0	0	0	0	0	0	0	0	0
ENSG00000286899.1_1	AL139286.3	chr1	-	36374581	36376473	0.638735	0.304093	0.305766	0.423587	0	0.175572	0.736023	0	0	0.065929	0	0.041938	0.706998	0	0.576301	0.652276	0.585647	0	0.212756
ENSG00000271914.1_6	AL139286.2	chr1	-	36395321	36395716	0	0	0	0	0	0	0	0	0	0	0	0	0	0	0	0	0	0	0
ENSG00000126070.20_3	AGO3	chr1	+	36396319	36538101	0	0	0.519301	0.5711	0.372298	0.22597	0	0.613283	0.277817	0	0	0.669594	0.040974	0.60255	0	1.18572	0	0.041966	0
ENSG00000271554.1_6	AL138787.2	chr1	-	36457710	36479231	0	0	0.901514	0	1.0017	1.56947	0.840737	0	1.63722	0	0	0.350745	1.57975	0.904423	0.937103	1.16361	1.47572	1.43625	0.913348
ENSG00000163873.10_4	GRIK3	chr1	-	37261128	37500116	0.250643	0.131976	0.078538	0.085764	0.092837	0.100323	0.130994	0.107295	0.106663	0.100659	0	0	0.035851	0.050205	0	0	0	0	0
ENSG00000230451.2_4	RPS29P6	chr1	+	37796453	37796597	0	0	1.74364	0	1.00017	0.407156	0	0	0.584655	0	0.420485	0	0.523902	0.418886	0.886727	0.4003	0	0.457921	0.422697
ENSG00000233621.2_7	LINC01137	chr1	-	37816535	37940012	0	0	0	0	0.391778	0	0	0.257419	0	0	0	0	0	0	0.384068	0	0	0	0
ENSG00000163874.11_4	ZC3H12A	chr1	+	37940181	37949978	0	0	0	0	0	0	0	0	0	0	0	0	0	0	0	0	0	1.54918	0
ENSG00000163875.15_3	MEAF6	chr1	-	37958176	37980375	9.00057	6.95947	11.7717	8.06637	6.86808	4.76598	7.94466	7.77037	5.86334	11.3483	10.9757	13.2014	12.8617	10.5786	10.222	18.0867	11.1188	12.8854	11.0323
ENSG00000263675.1	MIR5581	chr1	-	37966536	37966595	0	0	0	0	0	0	0	0	0	0	0	0	0	0	0	0	0	0	0
ENSG00000163877.11_3	SNIP1	chr1	-	38000050	38019894	0	0	0.136401	0.107342	0	0	0	0	0	0.114371	0.324691	0.200597	0.123979	0	0	0.15693	0	0.410528	0
ENSG00000232273.1_4	FTH1P1	chr1	+	38010364	38010895	0	0	0	0	0	0	0	0	0	0	0	0	0	0	0	0	0	0	0.150963
ENSG00000237749.4_5	AL034379.1	chr1	+	38021848	38022100	0.162055	0.077152	0	0.879222	0.588219	0.201938	0	0.288881	0	0.079887	0	1.61991	0	0	0	1.54654	0.70152	0.862832	0.848736
ENSG00000163879.11_3	DNALI1	chr1	+	38022520	38032458	5.66955	16.8927	14.9174	24.8576	13.1454	12.7005	18.3431	18.8067	18.7963	23.0248	24.587	22.9482	25.3812	17.6291	14.3599	22.8559	19.9934	20.4656	20.5139
ENSG00000134697.13_6	GNL2	chr1	-	38032417	38061538	0	0	0	0	0	0	0	0	0	0	0	0	0	0	0	0	0	0	0
ENSG00000284748.1_4	AL513220.1	chr1	+	38061727	38072937	0	0	0	0	0	0	0	0	0	0	0	0	0	0	0	0	0	0	0
ENSG00000169218.14_3	RSPO1	chr1	-	38076951	38100564	0	0	0	0	0	0	0	0	0	0	0	0	0	0	0	0	0	0	0
ENSG00000275350.1_5	AL513479.1	chr1	-	38849510	38850094	0.25641	0.122073	0	0	0	0.029758	0	0	0	0	0	0	0	0	0	0	0	0	0
ENSG00000200796.1	RNU6-753P	chr1	+	38862331	38862437	0.495327	0.235819	2.77434	1.82324	0.705268	0.756892	0.719736	0.024838	0	1.1011	0	0	0.315538	0.295818	0.449564	0.062964	0.138228	0.293272	0.845394
ENSG00000238063.3_5	LINC01685	chr1	+	38940497	38982192	0	0	0	0	0	0	0	0	0	0	0	0	0	0	0	0	0	0	0
ENSG00000116954.8_3	RRAGC	chr1	-	39303870	39325444	0	0	0	0	0	0	0	0	0	0	0	0	0	0	0	0	0	0	0
ENSG00000273637.1_7	AL139260.2	chr1	-	39305005	39340166	0	0	0	0	0	0	0	0	0	0	0	0	0	0	0	0	0	0	0
ENSG00000228436.3_7	AL139260.1	chr1	+	39325584	39430710	0.402978	0.80277	1.00292	3.8861	3.40494	1.03265	4.04383	0	2.18306	0	5.36069	0.381403	4.90833	0.551938	6.82246	6.96245	5.70744	6.452	2.77043
ENSG00000214114.9_4	MYCBP	chr1	-	39328165	39339040	0	0	0	0	0	0	0	0	0	0	0	0	0	0	0	0	0	0	0
ENSG00000274944.4_7	AL139260.3	chr1	-	39330173	39347289	0	0	0	0.030259	0	0	0	0	0	0	0.074355	0	0	0	0	0.091961	0	0	0
ENSG00000131233.9_3	GJA9	chr1	-	39340123	39347259	0	0	0	0	0	0	0	0	0	0.064051	0	0.092615	0	0	0.102636	0.012451	0	0	0
ENSG00000158315.11_3	RHBDL2	chr1	-	39351479	39407502	0.03857	0.024375	0.046887	0.042973	0.087525	0.051728	0.067144	0.064289	0.008383	0.008335	0.029699	0.016188	0.039398	0	0.039065	0.117086	0.015937	0.008544	0
ENSG00000199963.1	RNU6-605P	chr1	+	39392542	39392649	0	0	0	0	0	0	0	0	0	0	0	0.288358	0	0	0	0	0	0	0
ENSG00000207466.1	Y_RNA	chr1	-	39416497	39416597	0	0	0	0.297503	0	0	0	0	0	0	0	0	0	0	0	0	0	0	0
ENSG00000235549.1_4	EIF1P2	chr1	-	39423947	39424597	0	0	0.716137	0.852101	0.572151	0.719047	0.696054	0	0.229466	0.835216	1.16521	0.372526	0.620991	0.301859	0.52021	0.691488	0.999282	0.792624	0.109901
ENSG00000174574.16_4	AKIRIN1	chr1	+	39456948	39471731	0	0	0	0	0	0	0	0	0	0	0	0	0	0	0	0	0	0.112343	0.080828
ENSG00000168653.11_3	NDUFS5	chr1	+	39491990	39500308	0.239051	0.114646	0	0	0.097647	0.177397	0	0	0.21325	0.245574	0.44499	0.123655	0.880528	0.957689	0.347917	0.515387	0.778061	0.596069	0.445231
ENSG00000127603.26_7	MACF1	chr1	+	39546988	39952849	1.13332	16.4153	15.8609	18.9865	15.2283	13.6445	15.9016	14.9321	15.3369	17.9647	11.8821	8.02066	11.614	11.1765	10.33	10.7713	10.6465	11.9837	12.632
ENSG00000206654.1	RNU6-608P	chr1	-	39586612	39586715	0	0	0	0	0	0	0	0	0	0	0	0	0	0	0	0	0	0	0
ENSG00000222378.1_1	RNA5SP44	chr1	-	39619836	39619968	0	0	0	0	0	0	0	0	0	0	0	0	0	0	0	0	0	0	0
ENSG00000270040.1_7	AL356055.1	chr1	+	39672184	39672629	0	0	0	0	0	0	0	0	0	0	0	0	0	0	0	0	0	0	0
ENSG00000287422.1_1	AL442071.2	chr1	-	39692342	39704292	0	0	0	0	0	0	0	0	0	0	0	0	0	0	0	0	0	0	0
ENSG00000226438.1_6	AL442071.1	chr1	-	39715510	39723321	0	0	0	0	0	0	0	0	0	0.053007	0	0	0	0	0	0	0	0	0
ENSG00000217897.2_4	HSPE1P8	chr1	-	39769966	39770570	1.42373	0.677821	1.23811	0.260831	0.722407	0.976995	1.00582	0.452285	1.49331	1.89139	2.29584	1.5766	3.02145	1.87952	2.43202	2.86655	2.61388	2.08838	2.5216
ENSG00000183682.8_4	BMP8A	chr1	+	39957308	39995541	0	0	0	0	0	0	0	0	0	0	0	0	0	0	0	0	0	0.011943	0
ENSG00000237624.1_4	OXCT2P1	chr1	+	39980628	39982162	0	0	0	0	0	0	0	0	0	0	0	0	0	0	0	0	0	0	0
ENSG00000243970.3_4	PPIEL	chr1	-	39987952	40025343	0	0	0	0	0	0	0	0	0	0	0	0	0	0	0	0	0	0	0
ENSG00000090621.14_5	PABPC4	chr1	-	40026488	40042462	0	0	0.056056	0	0.012344	0.033243	0	0	0.094671	0.113748	0.09185	0.013612	0.048707	0	0	0.013195	0	0	0
ENSG00000228060.3_7	PABPC4-AS1	chr1	+	40030724	40039532	0	0	0	0	0	0	0	0	0	0	0	0	0	0	0	0	0	0	0.379335
ENSG00000201457.1	SNORA55	chr1	-	40033046	40033180	0	0	0	0	0	0	0	0	0	0	0	0	0	0	0	0	0	0	0
ENSG00000163909.8_3	HEYL	chr1	-	40089107	40105315	0	0	0	16.6368	17.469	0	0	0	0	0	33.2816	0	27.4326	0	38.8577	37.463	0	33.4557	24.7334
ENSG00000225903.1_6	AL035404.2	chr1	+	40099088	40099575	0	0	0	0	0	0	0	0	0	0	0	0	0	0	0	0	0	0	0
ENSG00000084072.16_3	PPIE	chr1	+	40157854	40229586	0	0	0	0	0.022752	0	0.026999	0	0	0.037521	0.059599	0	0	0	0	0.035079	0.104346	0.034517	0.047479
ENSG00000225333.6_5	AL035404.1	chr1	+	40183700	40184267	0	0	0.231769	0.203708	0	0	0	0	0	0	0	0	0	0	0	0	0	0	0
ENSG00000252413.1	RNU7-121P	chr1	-	40189238	40189299	0	0	0	0	0	0	0	0	0	0	0	0	0	0	0	0	0	0	0
ENSG00000116985.12_4	BMP8B	chr1	-	40222854	40254537	0.710319	0.338174	0.525422	0.588425	0.162309	0.168756	0.656456	0.193022	0.507471	0.437392	0.416529	0.348812	0.304872	0.211386	0.614262	0.493547	0.219218	0.518064	0.433558
ENSG00000198754.5_3	OXCT2	chr1	-	40235195	40237020	1.86035	0.885688	2.53931	1.54633	2.21806	0.408912	2.16058	0.330151	2.17934	2.74854	2.08404	2.15327	2.34129	1.10143	2.19489	2.24497	2.2177	2.42859	0.969472
ENSG00000285905.1_2	AL033527.6	chr1	+	40245641	40247090	0	0	0	0	0	0	0	0	0	0	0	0	0	0	0	0	0	0	0
ENSG00000229213.1_5	AL033527.1	chr1	-	40261515	40261668	0	0	0	0	0	0.189223	0	0	0	0	0	0	0	0	0	0	0	0	0
ENSG00000284719.1_4	AL033527.5	chr1	+	40265094	40275122	0	0	0	0	0	0	0	0	0	0	0	0	0	0.149201	0	0	0	0	0
ENSG00000284678.1_4	AL033527.4	chr1	-	40267086	40283132	0	0	0	0	0	0	0	0	0	0.40726	0	0	0.656878	0	0.188376	0	0	0	0
ENSG00000043514.16_4	TRIT1	chr1	-	40303782	40349183	0	0	0	0	0	0	0	0	0	0	0	0	0	0	0	0	0	0	0
ENSG00000202222.1	Y_RNA	chr1	-	40347238	40347350	0	0	0	0	0	0	0	0	0	0	0	0	0	0	0	0	0	0	0
ENSG00000207356.1	Y_RNA	chr1	-	40410562	40410670	0	0	0.43591	0.831117	0	0	0.503345	0	0	0.49296	0	0	0.508182	0	0	0	0	0	0
ENSG00000168389.17_3	MFSD2A	chr1	+	40420784	40435640	7.14975	7.37486	5.83166	6.86441	5.34257	5.03021	6.60719	5.66459	5.98825	5.2134	2.35647	1.9342	2.98001	1.82925	2.86786	3.20892	1.99388	1.96015	2.69822
ENSG00000228477.1_5	AL663070.1	chr1	+	40428352	40429076	0	0	0	0	0.024423	0.119537	0	0	0.242751	0	0	0	0	0	0	0.205868	0	0	0
ENSG00000131236.17_4	CAP1	chr1	+	40505905	40538321	0	0	0.096869	0.407888	0	0	0.152328	0	0	0.170195	0	0	0	0	0	0	0	0	0
ENSG00000131238.17_5	PPT1	chr1	-	40537133	40563399	0.037539	0.048575	0	0	0	0	0	0	0.065413	0	0.24811	0.374141	0.156482	0.182339	0.287776	0.30837	0.407195	0.468634	0.471023
ENSG00000117000.9_3	RLF	chr1	+	40627059	40706593	0	0	0	0.252087	0.098834	0	0.11986	0	0	0.134552	0.077108	0.022654	0	0.036857	0.143411	0	0.046279	0.041888	0.07366
ENSG00000207508.1	RNU6-1237P	chr1	+	40643515	40643621	0	0	0	0	0	0	0	0	0	0	0	0	0	0	0	0	0	0	0
ENSG00000188800.6_3	TMCO2	chr1	+	40711619	40717356	0	0	0	0	0	0	0	0	0	0	0	0	0	0	0	0	0	0	0
ENSG00000259943.1_6	AL050341.2	chr1	-	40722099	40723639	0.273848	0.130375	0.233372	0.272402	0	0	0.07186	0.13826	0	0.075815	0	0.059281	0	0	0	0	0	0.177074	0.081193
ENSG00000084073.9_3	ZMPSTE24	chr1	+	40723908	40759852	27.8937	15.351	15.8982	0	15.9156	14.3185	19.0404	0	13.9969	11.5243	10.3572	0	17.1261	0	11.1882	16.6649	10.6912	11.2167	16.2733
ENSG00000231296.1_5	AL050341.1	chr1	-	40728344	40728656	0	0	0.072419	0	0	0	0	0	0	0	0	0	0	0	0	0	0	0.354529	0
ENSG00000049089.15_6	COL9A2	chr1	-	40766161	40783485	4.35654	3.42042	2.70444	3.77335	3.50264	2.63865	3.31463	2.2994	2.82483	2.50271	1.39892	1.76796	3.36795	1.82928	1.93577	3.19197	1.57701	2.32814	3.20267
ENSG00000227311.3_5	AL031985.2	chr1	-	40798750	40799229	0	0	0	0	0	0	0	0	0	0	0	0	0	0	0	0	0	0	0
ENSG00000084070.12_5	SMAP2	chr1	+	40810522	40888998	0.600654	3.6414	1.70163	2.89464	2.48217	2.40582	1.58107	0.993828	1.82694	1.39833	0.562218	0.175385	0.038499	0.504835	0.356923	0.012364	0.182488	0.690789	0.226534
ENSG00000213172.3_5	AL031985.1	chr1	+	40830438	40830855	1.91388	0.911171	1.25141	0.890511	1.44226	1.50564	0.464811	1.25785	0.785151	0.766565	0.358712	0.232453	0	0	0	0	0	0.485249	0
ENSG00000171793.16_5	CTPS1	chr1	+	41445360	41478237	0	0	0	0	0	0	0	0	0	0	0	0	0	0	0	0	0	0	0
ENSG00000164002.11_6	EXO5	chr1	+	40974413	40982228	0	0	0.587701	0	0.63466	0	0	0.7888	0	0	2.60773	0	0	0.873665	0.985294	3.27053	1.4445	0	0
ENSG00000227278.1_6	AL603839.1	chr1	-	40980133	40980729	0	0	0	2.11676	0	0	0	0	0	0	0	2.39722	8.52186	1.09887	0	0	0	0	0
ENSG00000238186.1_6	AL603839.2	chr1	-	40981426	40982846	0	0	0	0.686675	0	0	0	0	0	0	0	0.133849	0.240582	0	0	0	0	0	0
ENSG00000117010.17_4	ZNF684	chr1	+	40997245	41013839	10.296	10.027	5.6071	12.1064	6.82438	4.74398	11.7382	5.91008	8.94975	16.712	24.5391	14.0305	11.8323	7.79184	16.338	21.8866	21.7379	23.6648	26.6918
ENSG00000286838.1_1	AL356379.2	chr1	-	41025338	41050007	0	0	0	0	0	0	0	0.186408	0	0	0	0	0	0	0.48578	0	0	0	0
ENSG00000236505.1_5	AL356379.1	chr1	+	41029206	41029331	0.984127	0.46853	0.235253	0	0.421585	0	0.982721	0	0.49576	0.449924	0.426541	1.01832	0	0	0	0	0.435011	0.949272	0.214704
ENSG00000233910.1_4	GTF2F2P2	chr1	-	41059305	41060025	0	0	0.59008	0.12316	0	0.024145	0	0.184307	0.039193	0.139478	0.066398	0	0	0.28714	0	0	0	0.48443	0
ENSG00000117016.10_3	RIMS3	chr1	-	41086352	41131354	2.93842	1.39894	1.70935	1.54127	1.76202	1.71779	1.40713	1.35131	1.30336	1.14578	1.05227	0.751088	1.14287	0.813112	0.877638	1.1745	0.802903	0.868469	1.02667
ENSG00000287743.1_1	AL031289.2	chr1	+	41125520	41133152	0	0	0	0	0	0	0	0	0	0	0	0	0	0	0	0	0	0	0
ENSG00000237899.1_6	AL031289.1	chr1	-	41134761	41153260	0	0	0.051828	0	0	0	0	0	0	0	0	0	0	0	0	0	0	0	0
ENSG00000272145.1_6	NFYC-AS1	chr1	-	41156052	41157738	0	0	0.166406	0.144618	0	0.050026	0.119049	0	0	0.076559	0	0	0	0	0	0	0	0	0.039088
ENSG00000066136.20_3	NFYC	chr1	+	41157320	41237275	0	0	0.236382	0	0.131546	0	0.131664	0	0	0.042899	0	0	0.043043	0	0	0	0	0.060625	0.064045
ENSG00000198974.1	MIR30E	chr1	+	41220027	41220118	0	0	0	0	0	0	0	0	0	0	0	0	0	0	0	0	0	0	0
ENSG00000207962.1	MIR30C1	chr1	+	41222956	41223044	0	0	0	0	0	0	1.18767	0	0	0	0	0	0	0	0	0	0	0	0
ENSG00000117013.17_5	KCNQ4	chr1	+	41249459	41306124	0	0	0.08317	0	0	0	0	0	0	0	0.003343	0.021332	0.021717	0	0	0	0	0	0.114375
ENSG00000264582.1	RN7SL326P	chr1	+	41270518	41270811	0	0	0	0	0	0	0	0	0	0	0	0	0	0	0	0.294377	0	0	0.166779
ENSG00000179862.6_2	CITED4	chr1	-	41326723	41328038	0.392097	0.186672	0	0	0	0	0	0	0	0	0	0	0.170769	0	0.085062	0	0	0.080866	0.046895
ENSG00000229528.1_6	AC119677.1	chr1	+	41329586	41342342	0	0	0	0	0	0	0	0	0	0	0	0	0	0	0	0	0	0	0
ENSG00000281207.1_5	SLFNL1-AS1	chr1	+	41480262	41509562	0.326875	0.155621	0	0.080819	0.091607	0	0	0	0	0	0.120623	0	0	0.248711	0.392339	0.301014	0.406735	0.268891	0
ENSG00000171790.15_3	SLFNL1	chr1	-	41481269	41488909	0	0	0	0	0	0	0	0	0	0	0	0	0	0	0	0	0	0	0
ENSG00000010803.16_5	SCMH1	chr1	-	41492872	41707826	0	0	0	0	0	0	0.079978	0	0	0	0	0.158358	0	0	0.015964	0	0	0.049133	0.067927
ENSG00000215893.3_4	RPL23AP17	chr1	+	41564310	41564808	0	0	0	0	0	0	0	0	0	0	0	0	0	0	0	0	0	0	0
ENSG00000287400.1_1	AC093151.8	chr1	+	41707444	41804316	0	0	0	0	0	0	0	0	0	0	0	0	0	0	0	0	0	0	0
ENSG00000235358.2_6	AC093151.3	chr1	+	41708045	41750533	0	0	0	0	0	0	0	0	0	0	0	0	0	0	0	0	0	0	0
ENSG00000213987.4_5	AC093151.1	chr1	-	41730222	41730534	0	0	0	0	0	0	0	0	0	0	0	0	0	0	0	0	0	0	0
ENSG00000286640.1_1	AC093151.6	chr1	-	41768604	41771820	0	0	0	0	0	0	0	0	0	0	0	0	0	0	0	0	0	0	0
ENSG00000204060.7_4	FOXO6	chr1	+	41827594	41849262	0	0	0	0.39162	0	0	0	0.141124	0	0	0.886691	1.37593	1.31225	1.08646	1.96792	1.36304	1.2029	1.78064	1.13025
ENSG00000229901.1_6	AC093151.2	chr1	-	41840676	41841341	0	0	0	0	0	0	0	0	0	0	0	0	0	0	0	0	0	0	0
ENSG00000252563.1_1	RNA5SP45	chr1	-	41932608	41932699	0	0	0	0	0	0	0	0	0	0	0	0	0	0	0	0	0	0	0
ENSG00000127129.10_3	EDN2	chr1	-	41944446	41950354	0	0	0	0	0	0	0	0	0	0	0	0	0	0	0	0	0	0	0
ENSG00000127124.16_5	HIVEP3	chr1	-	41972036	42501596	0.001984	0.231459	0	0	0	0	0	0.158803	0.060651	0	0	0.034898	0.080814	0.040498	0	0.164295	0.132817	0	0
ENSG00000230881.1_6	AL445933.2	chr1	+	42001114	42001539	0	0	0	0	0	0	0	0	0	0	0	0	0	0	0	0	0	0	0
ENSG00000230638.4_5	AL445933.1	chr1	+	42007740	42009981	0	0	0	0	0	0	0	0	0	0	0	0.064267	0	0	0	0	0	0	0
ENSG00000284895.1_3	AC119676.1	chr1	-	42050977	42094487	0	0	0	0	0	0	0	0	0	0	0	0	0	0	0	0	0	0	0
ENSG00000264896.1	AL451006.1	chr1	+	42224812	42224898	0.678161	0.322864	0	0	0	0	0	0	0	0	0	0	0	0	0	0	0	0	0
ENSG00000287587.1_1	AL158216.1	chr1	+	42501814	42517455	0	0	0	0	0	0	0	0	0	0	0	0	0	0	0	0	0	0	0
ENSG00000227538.1_4	HNRNPFP1	chr1	+	42506268	42507400	0	0	0.078872	0	0	0	0	0	0	0	0	0	0	0	0	0	0	0	0
ENSG00000177181.15_5	RIMKLA	chr1	+	42846463	42889903	0.018237	0.008732	0.015084	0	0.023337	0	0	0.021693	0.01753	0.022325	0.014987	0	0.03616	0	0.028775	0.026508	0.030723	0.02266	0.037446
ENSG00000235002.1_5	AL513331.1	chr1	-	42878069	42878465	0	0	0	0	0	0	0	0	0	0	0	0	0	0	0	0	0	0	0
ENSG00000044012.4_3	GUCA2B	chr1	+	42619081	42621491	0	0	0	0	0	0	0	0	0	0	0	0	0	0	0	0	0	0	0
ENSG00000197273.4_3	GUCA2A	chr1	-	42628361	42630416	0	0	0	0	0	0	0	0	0	0	0	0	0	0	0	0	0	0	0
ENSG00000198815.9_6	FOXJ3	chr1	-	42642210	42801548	0.500823	1.98573	0.289385	1.61287	0.193542	1.17237	0.588082	0.379784	0.418117	1.00678	0.209614	0.378984	0.471231	0.303939	0.297862	0.622918	0.393312	1.64744	0.252668
ENSG00000227527.2_7	AC096540.1	chr1	-	42801057	42804047	0	0	0	0.261214	0	0	0	0	0	0	0	0	0	0	0	0	0	0	0
ENSG00000066185.13_3	ZMYND12	chr1	-	42896000	42921924	0	0	0	0	0	0	0	0	0	0	0	0	0	0	0	0	0	0	0
ENSG00000127125.9_4	PPCS	chr1	+	42921788	42939056	42.7517	33.2707	35.2174	33.698	44.0706	38.7363	67.3438	34.3588	39.5878	50.2774	161.284	189.218	245.441	91.0587	81.1645	140.95	112.645	116.85	237.687
ENSG00000186409.17_6	CCDC30	chr1	+	42928892	43122861	0.141099	7.23752	10.0693	8.04701	10.0867	0.412872	17.4495	11.2257	10.8381	0.58313	43.7584	37.7903	69.9017	23.2608	26.7425	40.6202	32.8413	28.4965	0.930471
ENSG00000230116.1_5	AL445669.1	chr1	+	42957410	42958164	0.794702	0.378347	0	0.298191	0.102185	0	0	0	0	0.316017	0.308665	0	0	0.510451	0.097654	0.037753	0.220098	0.181312	0
ENSG00000236876.3_4	TMSB4XP1	chr1	-	42965876	42966010	0	0	0	0	0	0	0	0	0	0	0	0	0	0.51962	0	0	0.096669	0	0
ENSG00000200254.1	RNU6-536P	chr1	+	43034704	43034810	0	0	0	0	0	0	0	0	0	0	0	0	0	0	0	0	0	0	0
ENSG00000236180.2_5	AL445669.2	chr1	+	43036641	43037061	0	0	0	0	0	0	0	0	0	0	0	0	0.090221	0	0	0	0	0	0
ENSG00000171960.11_5	PPIH	chr1	+	43124094	43142429	0	0	0	0	0	0	0	0	0	0.10428	0	0	0	0	0	0	0	0	0
ENSG00000285728.2_2	AC098484.4	chr1	-	43124358	43147831	0	0	0.619755	0	0.459382	0.204983	0.702814	0.076371	0.263266	0.548663	0.365139	0	0.331077	0.456781	0.448134	0.707699	0.490858	0	0.302952
ENSG00000234917.2_6	AC098484.2	chr1	+	43144406	43147330	0	0	0	0	0	0	0	0	0.15178	0	0	0	0	0	0	0	0	0	0
ENSG00000065978.19_4	YBX1	chr1	+	43148089	43169476	0.178792	0.097007	0	0.168159	0.257848	0	0	0	0.161925	0	0	0	0	0.073658	0	0	0	0	0.179352
ENSG00000164007.10_3	CLDN19	chr1	-	43198764	43205925	0	0	0	0	0	0	0	0	0	0	0	0	0	0	0	0	0	0	0
ENSG00000117385.15_3	P3H1	chr1	-	43212006	43232755	0	0	0	0	0	0	0	0	0	0	0	0	0	0	0	0	0	0	0
ENSG00000164008.16_5	C1orf50	chr1	+	43232920	43245162	0	0	0	0	0	0	0	0	0	0	0	0	0	0	0	0	0	0	0
ENSG00000283580.3_5	AC098484.3	chr1	+	43232963	43260164	0	0	0	0	0	0	0	0	0	0	0	0	0	0	0	0	0	0	0
ENSG00000228452.1_6	AC098484.1	chr1	-	43241484	43242461	0	0	0	0	0	0	0	0	0	0	0	0	0	0	0	0	0	0	0
ENSG00000274386.5_5	TMEM269	chr1	+	43250678	43282290	4.05417	8.7796	7.72692	8.49663	6.5269	6.46309	7.37221	6.99497	7.81831	7.12987	3.73072	4.54442	3.67422	5.2578	6.09329	7.08661	4.769	5.35839	6.32574
ENSG00000177868.12_3	SVBP	chr1	-	43272723	43283068	85.9706	196.735	215.635	178.775	202.828	204.576	199.692	237.263	220.456	207.552	142.881	123.511	162.767	166.861	159.871	176.753	140.498	129.893	186.555
ENSG00000164010.15_7	ERMAP	chr1	+	43282793	43310662	5.84807	31.1705	0	0	0	0	26.8498	32.9523	0	0	0	1.44063	0	0	0	0	20.5338	0	0
ENSG00000228192.8_6	AL512353.1	chr1	-	43298193	43312093	0	0	0	0	0	0	0	0	0	0	0	0	0	0	0	0	0	0	0
ENSG00000233708.1_5	AL512353.2	chr1	-	43352268	43354438	0.833843	0.396982	1.25952	0.415787	0.771402	0.955952	0.720384	0.356934	0.590768	0.598738	0.526214	0.675553	2.68664	1.03359	1.67544	1.60255	1.7702	1.16733	1.40705
ENSG00000237090.1_5	AL512353.3	chr1	-	43356765	43358101	0	0	1.76172	1.20371	0	0	0	0	1.42596	0	0.614778	0	1.42508	1.1287	1.62569	1.81347	1.1843	0	1.68569
ENSG00000225099.1_4	ATP6V1E1P1	chr1	+	43368903	43369583	7.43025	3.53744	5.68347	2.48208	4.34338	4.79809	1.64677	1.3308	3.13763	2.7044	0.935098	0.949373	1.72903	2.12989	2.54225	2.24117	2.22041	1.82047	1.68272
ENSG00000117394.22_5	SLC2A1	chr1	-	43391046	43424847	0	0	0	0.458268	2.76206	0	1.26247	0	0.742064	0.351461	0.440463	0.167534	0.537214	0.255596	0.739876	0.936936	0.829765	0.674318	0.207557
ENSG00000284138.1_4	ATP6V0CP4	chr1	-	43417873	43418312	0	0	0	0	0	0	0	0	0	0	0	0	0	0	0	0	0	0	0
ENSG00000227533.6_5	SLC2A1-AS1	chr1	+	43424720	43462485	6.3194	4.61145	2.32993	6.50161	7.95295	3.69162	0.657952	7.22557	3.83582	1.33653	2.89525	1.58589	8.66067	6.06606	11.8239	2.33358	6.26392	4.26559	2.18265
ENSG00000283973.2_5	AC099795.1	chr1	-	43424736	43427535	0.069799	0.067678	0.996883	0	0.305818	1.45931	0	0.212033	0	0	0.0977	0.471279	0	0.29817	0	0	0.42849	0	0
ENSG00000207256.1	RNU6-880P	chr1	+	43457109	43457215	0	0	0.43591	0	0	0	0	0	0	0	0	0	0	0	0	0	0	0	0
ENSG00000252803.1	RNU6-870P	chr1	-	43489220	43489308	0	0	0	0	0	0	0	0	0	0	0	0	0	0	0	0	0	0	0
ENSG00000277513.1_5	AL161637.1	chr1	+	43569757	43570168	17.2451	8.21019	16.8873	13.587	16.493	13.6562	9.73337	8.49777	12.2207	6.08543	5.7024	3.35717	6.55713	5.20655	10.2112	11.9574	7.96851	7.23129	5.48378
ENSG00000186973.11_3	FAM183A	chr1	+	43610824	43622067	61.1247	214.709	180.002	165.325	228.807	220.92	122.762	95.3513	139.239	95.186	89.5263	52.7722	88.9705	86.6141	113.625	140.226	78.3449	88.2392	112.336
ENSG00000117395.12_4	EBNA1BP2	chr1	-	43629846	43736607	0.001793	0.038373	0	0	0.184299	0	0	0	0	0	0	0	0	0	0	0	0	0	0
ENSG00000243710.7_5	CFAP57	chr1	+	43637820	43720029	0.320437	0.207194	0.519107	0.374081	0.506776	0.155873	0.292949	0.209748	0.488293	0.498575	0.241566	0.285106	0.232322	0.312941	1.16795	0.61038	0.233905	0.540565	0.521781
ENSG00000199240.1_1	RNA5SP46	chr1	+	43662088	43662207	0	0	0.250648	0.183127	0	0	0	0	0	0	0	0	0	0	0	0	0	0.310769	0
ENSG00000179178.11_4	TMEM125	chr1	+	43735654	43739673	0	0	0	0	0	0	0	0	0	0	0	0	0.905089	0	0	0	0	0	0.958266
ENSG00000253313.5_2	C1orf210	chr1	-	43747554	43751288	0	0	0	0	0	0	0	0	0	0	0	0	0	0	0	0	0	0	0
ENSG00000066056.14_3	TIE1	chr1	+	43766653	43788779	0.045138	0.064204	0	0	0.062485	0	0	0	0	0	0.071579	0	0	0	0	0	0	0	0
ENSG00000117400.17_7	MPL	chr1	+	43803520	43818443	0	0	0	0	0	0	0	0	0	0	0	0	0	0	0	0	0	0	0
ENSG00000287113.1_1	AL139289.3	chr1	-	43813959	43814515	0	0	0	0	0	0	0	0	0	0	0	0	0	0	0	0	0	0	0
ENSG00000234694.1_6	AL139289.2	chr1	-	43820355	43824329	0	0	0	0	0	0	0	0	0	0	0	0	0	0	0	0	0	0	0
ENSG00000117399.14_3	CDC20	chr1	+	43824652	43828874	0	0	0	0	0	0	0	0	0	0	0	0	0	0	0	0	0	0.148438	0
ENSG00000066322.15_4	ELOVL1	chr1	-	43829069	43833745	0	0	0	0	0	0	0	0	0	0	0	0	0	0	0	0	0	0	0
ENSG00000159479.17_3	MED8	chr1	-	43849588	43855479	0	0	0	0	0	0	0	0	0	0	0	0	0	0	0	0	0	0	0
ENSG00000229431.1_6	AL139289.1	chr1	+	43850784	43854826	0	0	0	0	0	0	0	0	0	0	0	0	0	0	0	0	0	0	0
ENSG00000198198.16_7	SZT2	chr1	+	43855553	43919918	0.349569	0.69604	0.118471	0.77673	0.7108	0.158752	0.523241	0	0.395428	0.79841	0.564937	0.717543	0.623289	0.236418	1.17919	0.943671	1.21279	1.61012	0.88375
ENSG00000229372.1_6	SZT2-AS1	chr1	-	43913447	43914315	0	0	0.739613	0	0	0	0	0	0	0	0	0	0	0	0	0.394676	0	0	0
ENSG00000178922.16_5	HYI	chr1	-	43916674	43919660	0	0	0	0	0	0	0	0	0	0	0	0	0	0	0	0	0	0	0
ENSG00000229348.1_5	HYI-AS1	chr1	+	43919598	43922666	0	0	0	0	0	0	0	0	0	0	0	0	0	0	0	0	0	0	0
ENSG00000142949.17_4	PTPRF	chr1	+	43990858	44089337	1.87962	33.5757	23.8929	26.7342	26.1036	30.6971	20.8215	33.9098	33.2341	30.7023	29.1946	31.0209	37.4354	37.1181	31.0764	30.1411	30.3043	29.3677	33.4918
ENSG00000066135.13_5	KDM4A	chr1	+	44115820	44171189	0	0	0	0	0	0	0	0	0	0	0	0	0	0	0	0	0	0	0
ENSG00000284989.1_2	AL451062.3	chr1	+	44115820	44396686	0	0	0	0	0	0	0	0	0	0	0	0	0	0	0	0	0	0	0
ENSG00000236200.6_6	KDM4A-AS1	chr1	-	44150794	44173809	0	0	0	0	0	0	0	0	0	0	0	0	0	0	0	0	0	0	0
ENSG00000126091.20_6	ST3GAL3	chr1	+	44171495	44396837	0.001407	0.067819	0	0.18292	0.022722	0	0.023486	0	0	0	0.064335	0	0.070154	0.12016	0.053466	0	0.005948	0.361227	0.134246
ENSG00000229444.1_6	AL451062.1	chr1	-	44175063	44193014	0	0	0	0	0	0	0	0	0	0	0	0	0	0	0	0	0	0	0
ENSG00000252201.1	RNU6-1058P	chr1	+	44182138	44182227	0	0	0	0	0	0	0	0	0	0	0	0	0	0	0	0	0	0	0
ENSG00000233674.2_5	AL451062.2	chr1	+	44209142	44209412	0	0	0	0	0	0	0	0	0	0	0	0	0	0	0	0	0	0	0
ENSG00000224751.2_4	SHMT1P1	chr1	-	44315972	44317283	0	0	0	0	0	0	0.096679	0	0	0.109714	0	0	0	0	0	0	0.049734	0	0
ENSG00000238037.1_4	OOSP1P1	chr1	-	44620700	44620973	0.072993	0.034751	0	0	0	0	0	0	0	0	0	0	0	0	0	0	0	0	0
ENSG00000227994.1_5	AL035417.1	chr1	-	44638178	44638391	3.51869	1.6752	0.395171	1.19244	0.210793	1.72423	1.50768	1.23571	2.13131	0.225748	0.789301	0.659721	0.032047	1.19127	0.777284	3.48726	0.288652	1.21772	1.68289
ENSG00000271329.1_5	AL035417.2	chr1	-	44653615	44654721	16.2538	7.73821	9.36658	5.80199	8.10465	8.41519	10.218	4.93367	3.83716	7.78456	8.91009	9.5014	9.48844	12.2147	11.4566	12.8695	11.4802	10.9828	12.1101
ENSG00000178028.14_4	DMAP1	chr1	+	44679127	44686353	0	0	0	0	0.10234	0	0.14574	0	0	0	0	0.038586	0	0	0	0.09256	0	0.364086	0
ENSG00000117419.15_4	ERI3	chr1	-	44686742	44820932	0.306722	0.749469	1.06234	0.992023	0.635632	0.971734	1.04973	0.7073	1.10103	2.65347	0.452169	0.848966	1.64287	0.856996	0.909612	1.87212	0.808283	1.23148	1.57031
ENSG00000233602.1_6	ERI3-IT1	chr1	-	44709080	44709945	0	0	0	0	0	0	0	0	0	0	0	0	0	0	0.819965	0	0.249481	0	0
ENSG00000252146.1	AL390776.1	chr1	-	44798777	44798850	0	0	0	0	0	0	0	0	0	0	0	0	0	0	0	0	0	0	0
ENSG00000173846.13_3	PLK3	chr1	+	45266049	45271662	0	0	0	0	0	0	0	0	0	0	0	0	0	0	0	0	0	0	0
ENSG00000188396.3_4	TCTEX1D4	chr1	-	45271585	45272347	0	0	0	0	0	0	0	0	0	0	0	0	0	0	0	0	0	0	0
ENSG00000222009.8_2	BTBD19	chr1	+	45274154	45281257	0	0	0	0	0	0	0	0	0	0	0	0	0	0	0	0	0	0	0
ENSG00000199385.1	RNU6-369P	chr1	+	44856394	44856495	0	0	0	0	0	0	0	0	0	0	0	0	0	0	0	0	0	0	0
ENSG00000187147.18_5	RNF220	chr1	+	44870866	45117396	0	0	0.088478	0.011288	0.225146	0.391005	0	0	0	0.089548	0	0	0	0	0	0	0.011116	0.009962	0
ENSG00000263381.1	MIR5584	chr1	+	45011165	45011224	76.3333	36.3413	48.9309	45.0193	68.8027	53.0834	44.1014	83.2009	102.87	79.4734	66.563	33.9594	46.2389	67.29	44.1248	45.7784	53.0858	48.0556	46.1233
ENSG00000126106.14_3	TMEM53	chr1	-	45100910	45140153	0	0	0	0	0	0	0	0	0	0	0	0	0	0	0	0	0	0	0
ENSG00000198520.12_7	ARMH1	chr1	+	45140364	45191263	0	0	0	0	0	0	0	0	0	0	0	0	0	0	0	0	0	0	0
ENSG00000199377.1	RNU5F-1	chr1	-	45187458	45187574	0	0	0	0	0	0	0	0	0	0	0	0	0	0	0	0	0	0	0
ENSG00000200169.1	RNU5D-1	chr1	-	45196727	45196842	0	0	0	0	0	0	0	0	0	0.382469	0	0	0	0	0	0	0	0	0
ENSG00000142945.13_5	KIF2C	chr1	+	45205490	45233439	0	0	1.08367	0.488374	0.606028	0.425162	1.15369	0.181274	0.99968	0.876715	0.071327	0.099239	0.293808	0.126624	0.536658	0.521934	0.668771	0.167167	0.478731
ENSG00000225721.5_6	AL592166.1	chr1	-	45224709	45241482	0	0	0	0	0	0	0	0	0	0	0	0	0	0	0	0	0	0	0
ENSG00000142937.12_3	RPS8	chr1	+	45240923	45244451	0	0	0	0	0	0	0	0	0	0	0	0	0	0	0	0.036254	0	0	0
ENSG00000264294.1	SNORD55	chr1	+	45241536	45241615	0	0	0	0	0	0	0	0	0	0	0	0	0	0	0	0	0	0	0
ENSG00000200913.1	SNORD46	chr1	+	45242162	45242265	0	0	0	0	0	0	0	0	0	0	0	0	0	0	0	0	0	0	0
ENSG00000202031.1	SNORD38A	chr1	+	45243515	45243584	0	0	0	0	0	0	0	0	0	0	0	0	0	0	0	0	0	0	0
ENSG00000207421.1	SNORD38B	chr1	+	45244062	45244128	0	0	0	0	0	0	0	0	0	0	0	0	0	0	0	0	0	0	0
ENSG00000070785.16_5	EIF2B3	chr1	-	45316194	45452394	0.312127	2.80139	3.26349	2.93309	3.78414	3.68861	2.64524	2.86261	2.70882	1.90341	1.68595	2.04942	3.53854	3.01588	2.25831	4.68446	2.7541	3.61174	2.68588
ENSG00000266294.1	AL136380.1	chr1	-	45378740	45378844	0	0	0	0	0	0	0	0	0	0	0	0	0	0	0	0	0	0	0
ENSG00000253039.1_1	RNA5SP47	chr1	+	45397995	45398103	3.56881	1.69906	0.703854	4.22142	2.55658	2.17346	1.57468	3.02344	0.063675	1.58742	1.59107	1.10095	1.27287	2.05235	4.3018	0.389873	2.5941	4.81905	1.26809
ENSG00000229815.1_4	CCNB1IP1P1	chr1	+	45424229	45425067	0	0	0	0	0	0	0	0	0	0	0	0	0.149019	0	0	0	0	0	0
ENSG00000232369.1_5	PPIAP35	chr1	-	45453906	45454397	0	0	0	0	46.9365	0	0	0	0	4.108	0	0	0	0	0	0	0	12.9938	0
ENSG00000268949.1_4	MRPS17P1	chr1	-	45454377	45457506	0	0	0.029246	0.1493	0	0.05187	0	0.040049	0	0	0	0.036084	0.043147	0	0.022119	0.080634	0.020708	0	0.079003
ENSG00000126107.15_3	HECTD3	chr1	-	45468212	45476996	0	0	0	0	0	0	0	0	0	0	0	0	0	0	0	0	0	0	0
ENSG00000126088.14_4	UROD	chr1	+	45476622	45481247	0	0	0	0	0	0	0	0	0	0	0	0	0	0	0	0	0	0	0
ENSG00000162415.7_4	ZSWIM5	chr1	-	45482071	45771881	6.79623	3.36076	3.0481	3.04807	3.93185	3.43239	2.57943	3.91432	4.30909	4.23595	2.82416	3.27314	3.27564	2.85493	2.82319	2.92109	2.68279	3.33974	2.53734
ENSG00000264650.1	AL359473.1	chr1	-	45499641	45499692	51.6538	24.5917	26.7917	24.9593	34.9591	34.0674	21.0631	31.5517	40.2138	12.4188	21.7218	13.9583	12.1233	15.2916	25.9062	15.9062	20.9244	20.9026	26.258
ENSG00000234315.1_4	OSTCP5	chr1	-	45535649	45536101	0	0	0	0	0	0	0	0	0	0	0	0	0	0	0	0	0	0	0
ENSG00000221707.2	AL592294.1	chr1	-	45697890	45697979	34.8111	16.5731	13.3001	13.6685	11.7575	6.86669	9.28392	6.77714	10.2016	10.0071	18.0051	25.8231	15.7852	28.5062	23.6821	28.993	17.0282	25.4022	21.2194
ENSG00000281912.1_3	LINC01144	chr1	+	45769582	45771291	0	0	0	0	0	0	0	0	0	0	0	0	0	0	0	0	0	0	0
ENSG00000132781.17_6	MUTYH	chr1	-	45794835	45806142	2.55488	6.03388	10.3049	7.41971	12.0182	9.56456	6.68635	8.91065	10.5225	9.44077	12.7518	8.70018	13.1698	12.7648	14.8069	16.1316	13.0702	12.3056	9.14638
ENSG00000132773.12_3	TOE1	chr1	+	45805724	45809645	0	0	0	0	0	0	0	0	0	0	0	0	0	0	0	0	0	0	0
ENSG00000070759.17_3	TESK2	chr1	-	45809555	45956835	0	0	0	0.007158	0	0	0	0	0	0.018621	0	0	0	0	0	0	0	0	0
ENSG00000238945.1	snoU13	chr1	-	45824324	45824420	0	0	0	0	0	0	0	0	0	0	0	0	0	0	0	0	0	0	0
ENSG00000236872.1_5	PPIAP36	chr1	+	45880692	45881016	0	0	0	0	0	0	0	0	0	0	0	0	0	0	0	0	0	0	0
ENSG00000280670.3_5	CCDC163	chr1	-	45959538	45965751	0	0	0	0	0	0	0	0	0	0	0	0	0	0	0	0	0	0	0
ENSG00000132763.15_3	MMACHC	chr1	+	45965972	45979054	0	0	0	0	0	0	0	0	0	0	0	0	0	0	0	0	0	0	0
ENSG00000117450.14_4	PRDX1	chr1	-	45976708	45988719	0	0	0	0	0	0	0	0	0	0	0	0	0	0	0	0	0	0	0
ENSG00000234379.1_4	HMGB1P48	chr1	+	45996599	45997811	0	0	0	5.65168	0	0	0	0	6.65878	0	0	0	0	0	0	0	0	0	0
ENSG00000117448.13_5	AKR1A1	chr1	+	46016215	46035721	36.1269	29.5268	22.6702	41.1686	41.3835	40.8001	35.3731	38.2204	44.3602	29.0712	48.8907	112.202	52.5485	33.7845	50.1956	43.9706	39.1839	47.5942	46.5033
ENSG00000281133.1_1	AL355480.3	chr1	-	46046564	46046668	0	0	0	0	0	0	0	0	0	0	0	0	0	0	0	0	0	0	0
ENSG00000280836.1_1	AL355480.1	chr1	-	46046891	46046993	0	0	0	0	0	0	0	0	0	0	0.359552	0	0	0	0	0	0	0	0
ENSG00000132780.17_6	NASP	chr1	+	46049518	46084576	0	0	0	0	0	0	0	0	0	0	0	0	0	0	0	0	0	0	0
ENSG00000281112.1_1	AL355480.2	chr1	-	46058394	46058486	0	0	0	0	0	0	0	0	0	0	0	0	0	0	0	0	0	0	0
ENSG00000281825.1_1	AL355480.4	chr1	-	46071329	46071402	0	0	0	0	0	0	0	0	0	0	0	0	0	0	0	0	0	0	0
ENSG00000159588.15_4	CCDC17	chr1	-	46085716	46089729	0	0	0	0	0	0	0	0	0	0	0	0	0	0	0	0	0	0	0
ENSG00000159592.11_4	GPBP1L1	chr1	-	46092976	46153785	0	0	0.033528	0.002956	0	0	0	0	0	0	0	0	0.001739	0	0.113526	0	0	0	0
ENSG00000225447.1_4	RPS15AP10	chr1	-	46111488	46111869	0	0	0.160899	0	0	0	0	0	0	0	0	0	0	0	0	0	0	0	0
ENSG00000234329.1_5	AL604028.2	chr1	-	46116711	46117498	0	0	0	0	0.239683	0	0	0	0	0	0	0	0	0	0	0	0	0	0
ENSG00000159596.7_3	TMEM69	chr1	+	46153853	46160108	0	0	0	0	0	0	0	0	0	0	0	0	0	0	0	0	0	0	0
ENSG00000197429.10_3	IPP	chr1	-	46159996	46216322	6.38302	4.83994	6.93857	3.99903	6.06051	5.32146	5.86139	6.63707	5.80532	7.62758	5.97248	6.82386	5.42945	4.9675	5.20224	5.925	6.119	5.68723	5.0226
ENSG00000230896.1_7	AL604028.1	chr1	-	46160356	46162747	0	0	0	0	0	0	0	0	0	0	0	0	0	0	0	0	0	0	0
ENSG00000236111.5_5	AL603882.1	chr1	+	46246949	46247629	0	0	0	0	0	0	0	0	0	0	0	0	0	0.094215	0	0	0	0	0
ENSG00000086015.21_3	MAST2	chr1	+	46252659	46501794	0	0	0	0.104907	0	0	0	0	0	0	0.341016	0	0.233758	0	0.175252	0.072184	0.04231	0.022196	0
ENSG00000232467.2_4	TMA16P2	chr1	-	46312666	46313266	2.66722	1.26983	0.37861	0.854414	0.329692	0.460306	0.412894	0	0.272215	1.65523	0.433598	0.675018	1.38161	0.213512	0.065079	0	0.492192	1.30155	0
ENSG00000117461.15_4	PIK3R3	chr1	-	46505812	46598708	0	0	0	0	0	0	0	0	0	0	0.131635	0.110487	0.054206	0.101431	0.134805	0.324046	0.246734	0.105244	0.149409
ENSG00000278139.1_6	AL358075.4	chr1	-	46509333	46642160	0	0	0	0	0	0	0	0	0	0	0	0	0	0	0	0	0	0	0
ENSG00000226957.1_6	AL358075.1	chr1	+	46512490	46514040	0	0	0	0	0	0	0	0	0	0	2.67361	2.50997	2.09716	2.87091	2.21665	3.39215	4.59744	2.54021	4.2159
ENSG00000233114.2_5	AL358075.3	chr1	+	46570622	46570847	1.65487	0.787861	0.264246	0.95648	0.906594	0.331559	0.024499	0.066638	0	0	0	0.385839	0	0	0.320265	0.343976	0	0	0
ENSG00000227857.2_6	AL358075.2	chr1	+	46600203	46604753	0	0	0	0.247388	0	0.222156	0	0	0	0	0	0	0	0	0	0	0	0	0
ENSG00000117472.10_3	TSPAN1	chr1	+	46640745	46651634	0	0	0	0.37229	0.176687	0	0.176591	0.099539	0	0.290575	0	0	0	0	0	0	0.082047	0.175003	0
ENSG00000250719.1_7	P3R3URF	chr1	-	46641158	46642150	0	0	0	0	0	0	0	0	0	0	0	0	0	0	0	0	0	0	0
ENSG00000085998.14_3	POMGNT1	chr1	-	46654354	46685977	0	0	0.186047	0	0.527945	0.077143	0.136064	0	0	0	0	0	0	0	0	0.406449	0	0	0
ENSG00000171357.6_3	LURAP1	chr1	+	46669006	46686928	0	0	0.133609	0.520754	0.568421	0.353605	0	0	0	0	0	0	0	0	0	0.527216	0	0	0
ENSG00000085999.13_5	RAD54L	chr1	+	46712133	46744152	0	0	0	0	0	0	0	0	0	0	0	0	0	0	0	0	0	0	0
ENSG00000132128.16_3	LRRC41	chr1	-	46726868	46769280	0	0	0	0	0	0	0	0	0	0	0	0	0	0	0	0	0	0	0
ENSG00000173660.12_3	UQCRH	chr1	+	46769370	46782448	0	0	0	0	0	0	0	0	0	0	0	0	0	0	0	0	0	0	0
ENSG00000117481.10_3	NSUN4	chr1	+	46805849	46830824	0	0	0	0	0	0	0	0	0	0	0	0	0	0	0	0	0	0	0
ENSG00000232022.7_4	FAAHP1	chr1	+	46897801	46948165	0	0	0	0	0	0	0	0	0	0	0	0	0	0	0	0	0	0	0
ENSG00000224863.3_5	LINC01398	chr1	-	46912272	46916989	0	0	0	0	0	0	0	0	0	0	0	0	0	0	0	0	0	0	0
ENSG00000197587.10_3	DMBX1	chr1	+	46972668	46979898	0	0	0	0	0	0	0	0	0	0	0	0	0	0	0	0	0	0	0
ENSG00000282881.2_6	TMEM275	chr1	-	46997838	47009641	0	0	0	0	0	0	0	0	0	0	0	0	0	0	0	0	0	0	0
ENSG00000269956.2_5	MKNK1-AS1	chr1	+	47004283	47035927	0	0	0	0	0	0	0	0	0	0	0	0	0	0	0	0	0	0	0
ENSG00000162456.9_3	KNCN	chr1	-	47011316	47017199	0	0	0	0	0	0	0	0	0	0	0	0	0	0	0	0	0	0	0
ENSG00000079277.21_7	MKNK1	chr1	-	47023080	47082515	3.28087	10.2054	9.70199	10.4674	10.322	7.32512	5.40301	2.83336	9.34755	4.55298	0.559998	1.09231	0.537394	0.562326	1.8012	1.59034	1.31602	0.656693	0.492873
ENSG00000142961.14_3	MOB3C	chr1	-	47073387	47082563	0	0	0	0	0	0	0	0	0	0	0	0	0	0	0	0	0	0	0
ENSG00000123472.12_5	ATPAF1	chr1	-	47098409	47139539	0	0	0	0	0	0	0	0	0	0	0	0	0	0	0	0	0	0	0
ENSG00000233647.2_4	NENFP1	chr1	-	47131582	47132047	0	0	0	0	0	0	0	0	0	0	0	0	0	0	0	0	0	0	0
ENSG00000186118.8_3	TEX38	chr1	+	47134527	47139266	0	0	0	0	0	0	0	0	0	0	0	0	0	0	0	0	0	0	0
ENSG00000228237.5_6	EFCAB14-AS1	chr1	+	47139708	47157770	0	0	0	0	0	0	0	0	0	0	0	0	0	0	0	0	0	0	0
ENSG00000159658.11_3	EFCAB14	chr1	-	47140831	47184786	28.6897	14.8751	18.8026	12.592	10.2931	10.047	12.5075	7.58118	6.64696	9.59353	0	0	0.469318	0	0	0	0.684037	0	0.882599
ENSG00000142973.13_2	CYP4B1	chr1	+	47223510	47285085	0.263931	2.15815	3.48642	4.40785	3.93868	2.55928	3.05119	1.96974	4.03278	4.79839	3.72408	3.62237	5.31723	1.72868	5.59872	4.84173	5.70153	4.77805	1.87115
ENSG00000154198.14_5	CYP4Z2P	chr1	-	47308767	47366109	0.250313	0.125949	0.334716	0	0.35383	0	0	0	0.216731	0.237351	0.245082	0	0	0.142013	0.240838	0.448666	0.250879	0.46862	0.259713
ENSG00000238145.2_5	AL731892.1	chr1	+	47357311	47358502	0	0	0	0.029346	0	0	0	0	0.038263	0	0	0.012541	0	0.037678	0.039978	0.074345	0	0	0
ENSG00000187048.13_4	CYP4A11	chr1	-	47394849	47407156	0	0	0	0	0	0	0	0	0.065252	0	0	0	0	0	0.061837	0	0	0	0
ENSG00000259832.1_4	CYP4A26P	chr1	-	47433351	47433546	24.2194	11.5305	2.37749	7.60804	6.88517	3.10866	5.44178	7.24089	6.85464	1.70273	4.9933	4.73709	7.95348	14.4994	2.35792	6.08939	10.1961	12.4926	6.49358
ENSG00000269113.4_4	TRABD2B	chr1	-	48226200	48463057	0	0	0.016975	0.053884	0	0.00161	0.010035	0.125514	0	0	0	0	0	0	0.029756	0.010125	0	0	0.032191
ENSG00000223814.1_7	AL691459.1	chr1	-	48226804	48231219	0	0	0	0	0	0	0	0	0	0	0	0	0	0	0	0	0	0	0
ENSG00000273395.1	FLJ00388	chr1	-	48226979	48227290	0	0	0	0	0	0	0	0	0	0	0	0	0	0	0	0	0	0	0
ENSG00000225028.1_6	AC096541.1	chr1	+	48283738	48285909	0	0	0	0	0	0	0	0	0	0	0	0	0	0	0	0	0	0	0
ENSG00000186094.17_7	AGBL4	chr1	-	48998526	50489626	0	0	0	0	0	0	0	0	0	0	0	0	0	0	0	0	0	0	0
ENSG00000287661.1_1	AL391844.1	chr1	+	49018663	49023778	0	0	0	0	0	0	0	0	0	0	0	0	0	0	0	0	0	0	0
ENSG00000162373.13_4	BEND5	chr1	-	49193191	49242641	0	0	0	0	0	0	0	0	0	0	0	0	0	0	0	0	0	0	0
ENSG00000286597.1_1	AL645507.1	chr1	+	49391693	49402406	0	0	0	0	0	0	0	0	0	0	0	0	0	0	0	0	0	0	0
ENSG00000229846.2_6	AC099788.1	chr1	+	49491267	49653257	0	0	0	0	0	0	0	0	0	0	0	0	0	0	0	0	0	0	0
ENSG00000239144.1	snoU13	chr1	+	49617064	49617175	0	0	0	0	0	0	0	0	0	0	0	0	0	0	0	0	0	0	0
ENSG00000230114.1_6	AL590432.1	chr1	+	49723083	49734957	0	0	0	0	0	0	0	0	0	0	0	0	0	0	0	0	0	0	0
ENSG00000225623.1_6	AGBL4-IT1	chr1	-	49839873	49937757	0	0	0	0	0	0	0	0	0	0	0	0	0	0	0	0	0	0	0
ENSG00000237478.2_5	AL390023.1	chr1	-	50156934	50157195	0	0	0	0	0	0	0	0	0	0	0	0	0	0	0	0	0	0	0
ENSG00000215887.5_4	ZNF859P	chr1	+	50307493	50312072	0	0	0	0	0	0	0	0	0	0	0	0	0	0	0	0	0	0	0
ENSG00000221746.1	AL645730.1	chr1	+	50447887	50447967	0	0	0.43591	0.896948	0	0	0	0	0	0	0	0.830473	0	0	0	0	0	0.454784	0
ENSG00000227839.1	AL645730.2	chr1	+	50459990	50461874	0	0	0.317971	0	0	0	0.091323	0	0	0.178355	0	0	0	0	0	0.164959	0	0	0
ENSG00000279324.1_5	AL645730.1	chr1	+	50459990	50461890	0	0	0	0	0	0	0	0	0	0	0	0	0	0	0	0	0	0	0
ENSG00000233595.2_4	MTND2P29	chr1	+	50482764	50483175	0	0	0	0	0	0	0	0	0	0	0	0	0	0	0	0	0	0	0
ENSG00000162374.17_7	ELAVL4	chr1	+	50489701	50669458	0.007264	0.251206	0.028341	0.11538	0	0	0.273182	0	0	0.07877	0	0	0.167026	0	0.016638	0.032953	0.011313	0	0.214663
ENSG00000230828.1_5	AL583843.1	chr1	+	50580609	50580954	0	0	0.875599	0	0	0	0	0	0	0	0	0	0	0	0	0.265114	0	0	0
ENSG00000237337.1_6	AL592182.2	chr1	-	50639978	50641540	0	0	0	0	0.273686	0	0	0	0	0	0	0	0	0	0	0.363618	0	0	0
ENSG00000233407.1_6	AL592182.1	chr1	-	50671756	50688799	0	0	0	0	0	0	0	0	0	0	0	0	0	0	0	0	0	0	0
ENSG00000284696.2_4	AL596275.2	chr1	-	50695334	50786864	0	0	0.135679	0	0	0	0	0	0	0	0	0	0	0	0	0	0	0	0
ENSG00000284645.1_4	AL592182.3	chr1	+	50718241	50724666	0	0	0	0	0	0	0	0	0	0	0	0	0	0	0	0	0	0	0
ENSG00000234080.3_5	AL596275.1	chr1	+	50791803	50792679	0	0	0	0	0	0	0	0	0	0	0.242038	0	0	0	0	0	0	0	0
ENSG00000229316.1_4	HMGB1P45	chr1	-	50864497	50865445	0	0	0	0	0	0	0	0	0	0	0	0	0	0	0	0	0	0	0
ENSG00000225671.2_4	FCF1P6	chr1	-	50871102	50871696	0	0	0	0	0	0	0	0	0	0	0	0	0	0	0	0	0	0	0
ENSG00000142700.12_3	DMRTA2	chr1	-	50883222	50889115	0	0	0	0	0	0	0	0	0	0	0	0	0	0	0	0	0	0	0
ENSG00000284700.1_2	AL049637.2	chr1	+	50889281	50890988	0	0	0	0	0	0	0	0	0	0	0	0	0	0	0	0	0	0	0
ENSG00000271782.1	RP5-850O15.4	chr1	-	50902700	50902978	0	0	0	0	0	0	0	0	0	0.397549	0	0	0	0	0	0	0	0	0
ENSG00000185104.20_4	FAF1	chr1	-	50902700	51425939	0	0	0	0	0	0	0	0	0	0	0	0	0	0	0	0.003571	0	0.018402	0
ENSG00000225767.1_6	AL049637.1	chr1	+	50927141	50936822	0	0	0	0	0	0	0	0	0	0	0	0	0	0	0	0	0	0	0
ENSG00000202140.1	Y_RNA	chr1	-	50965430	50965529	0	0	0	0	0	0	0	0	0	0	0	0	0	0	0	0	0	0	0
ENSG00000207194.1	RNU6-1026P	chr1	+	51048076	51048183	0	0	0	0	0	0	0	0	0	0	0	0	0	0	0	0	0	0	0
ENSG00000252825.1	RNU6-1253P	chr1	+	51215968	51216025	0	0	0	0	0	0	0	0	0	0	0	0	0	0	0	0	0	0	0
ENSG00000230585.2_4	PHBP12	chr1	+	51246012	51246822	0	0	0.277348	0.267647	0	0	0	0	0	0	0	0	0	0	0	0	0	0.122248	0
ENSG00000237130.1_4	MRPS6P2	chr1	+	51312140	51312509	0	0	0	0.984219	0	0	0.073461	0	0	0	0	0	0.212442	0	0	0	0.021163	0.18806	0
ENSG00000123080.12_4	CDKN2C	chr1	+	51426417	51440306	0	0	0	0	0	0	0	0	0	0	0	0	0	0	0	0	0	0	0
ENSG00000265538.1	MIR4421	chr1	+	51525509	51525577	0	0	0.43591	0	0.421585	0	0	0	0	0	0	0	0	0	0	0	0	0	0
ENSG00000204006.9_5	C1orf185	chr1	+	51567893	51613758	0	0	0	0	0	0	0	0	0	0	0	0	0	0	0	0	0	0	0
ENSG00000200262.1	Y_RNA	chr1	+	51572894	51573003	0	0	0	0	0.049824	0	0	0	0	0	0	0	0	0	0	0	0	0	0
ENSG00000157077.14_3	ZFYVE9	chr1	+	52607766	52812358	0.092787	0.049405	0.065378	0.192549	0.147887	0.087653	0.114256	0	0.040439	0.024202	0.033129	0	0.049173	0.130939	0.06708	0.074035	0.025377	0.051397	0.0118
ENSG00000241745.2	RN7SL788P	chr1	+	52615777	52616089	0	0	0	0	0	0	0	0	0	0	0	0	0	0	0	0	0	0	0
ENSG00000228407.2_5	AL139156.2	chr1	-	52625933	52626272	0	0	0	0	0	0	0	0	0	0	0	0	0	0	0	0	0	0	0
ENSG00000223429.1_5	AL139156.1	chr1	-	52627858	52628698	0	0	0	0	0	0	0	0	0	0	0	0	0	0	0	0	0	0	0
ENSG00000224255.2_4	PDCL3P6	chr1	+	52645520	52646225	0	0	0	0	0	0	0	0	0	0	0	0	0	0	0	0	0	0	0
ENSG00000236004.2_5	AL139156.3	chr1	-	52655588	52655981	0	0	0	0	0	0	0	0	0	0	0	0	0	0	0	0	0	0	0
ENSG00000237663.2_4	DNAJC19P7	chr1	-	52717734	52718445	0	0	0	0	0	0	0	0	0	0	0	0	0	0	0	0	0	0	0
ENSG00000213735.2_4	ANAPC10P1	chr1	+	52719293	52719848	0	0	0	0	0	0	0	0	0	0	0	0	0	0	0	0	0	0	0
ENSG00000154222.14_3	CC2D1B	chr1	-	52811395	52831865	2.42098	1.56935	2.27991	2.43521	1.77321	0.984147	2.0182	1.27138	1.87951	1.74161	3.29679	2.97201	4.91609	2.85094	5.14848	5.82873	3.97822	4.9671	3.68343
ENSG00000272100.1_6	AL513218.1	chr1	+	52819159	52819549	0	0	0.107026	0	0	0	0.185375	0	0	0	0	0	0	0.00547	0	0	0.02264	0	0
ENSG00000287078.1_1	AL513218.2	chr1	+	52831115	52833537	0	0	0	0	0	0	0	0	0	0	0	0	0	0	0	0	0	0	0
ENSG00000213478.2_4	CFL1P2	chr1	-	51623460	51624143	0	0	0	0	0	0	0	0	0	0	0	0	0.185102	0	0	0	0	0	0
ENSG00000239101.1	AL162430.2	chr1	+	51654135	51654223	0	0	0	0	0	0	0	0	0	0	0	0	0	0	0	0	0	0	0
ENSG00000221492.1	AL162430.1	chr1	+	51656555	51656630	0	0	0	0	0	0	0	0	0	0	0	0	0	0	0	0	0	0	0
ENSG00000203356.2_5	LINC01562	chr1	-	51660767	51700768	0	0	0	0	0	0	0	0	0	0	0	0	0	0	0	0	0	0	0
ENSG00000238618.1	snoU13	chr1	-	51696925	51697028	0	0	0	0	0	0	0	0	0	0	0.451632	0	0	0	0	0	0	0	0
ENSG00000123091.5_3	RNF11	chr1	+	51701945	51739119	0	0	0	0	0	0	0	0	0	0	0	0	0	0	0	0	0	0	0
ENSG00000233406.5_5	AL162430.1	chr1	-	51716275	51717144	0	0	0	0	0	0	0	0	0	0	0	0	0	0	0	0	0	0	0
ENSG00000236434.2_6	AL162430.2	chr1	-	51730588	51731746	0.229885	0.109445	0	0	0	0	0	0	0	0.090659	0.134971	0	0	0	0	0	0.092002	0.167277	0
ENSG00000085831.15_6	TTC39A	chr1	-	51752930	51810788	0.972863	10.0673	3.78441	4.56063	5.32427	2.16413	8.02848	2.20467	2.24726	1.16667	1.18366	2.42896	7.89414	10.6717	8.1828	10.2224	7.3755	1.69477	3.62921
ENSG00000261664.5_6	TTC39A-AS1	chr1	+	51795326	51800996	0.779051	0.558171	0.979553	0.69827	0.538404	0.627791	0.671281	0.141286	0.404683	0.302333	0	0	0.667872	0.059598	0	0.241252	0	0.556746	0
ENSG00000085832.17_6	EPS15	chr1	-	51819935	51984938	0	0	0	0	0	0	0	0	0	0	0.60983	0.440731	0.890985	0	0.646135	0.878498	0	0.746215	0.489995
ENSG00000232027.2_5	AL671986.1	chr1	+	51837942	51838896	1.25654	0.598224	0.27387	0.631151	0.189824	0.038835	0.469086	0	0.121474	0.207508	0.213284	0.197835	0.314867	0	0.90007	1.54443	0.600816	1.09434	0.15403
ENSG00000206595.1	RNU6-877P	chr1	+	51847980	51848086	0	0	0	0	0	0	0.451599	0	0	0	0	0	0	0	0	0	0	0	0
ENSG00000238140.1_6	AC104170.2	chr1	+	51927393	51929088	0	0	0	0	0	0	0	0	0	0	0	0	0	0	0	0	0	0	0.109727
ENSG00000227070.1_6	AC104170.1	chr1	+	51983981	52027301	0	0	0	0	0	0	0	0	0	0	0	0	0	0	0	0	0	0	0
ENSG00000252032.1	RNU6-1281P	chr1	-	52004297	52004401	0	0	0	0	0	0	0	0	0	0	0	0	0	0	0	0	0	0	0
ENSG00000227742.2_5	CALR4P	chr1	-	52027538	52060569	20.3709	11.0979	4.07956	9.45535	11.6963	5.12334	9.10869	13.2015	9.76793	5.54764	17.7843	16.5812	19.3522	17.6474	15.6061	15.2761	14.6122	6.99245	17.2463
ENSG00000117859.19_6	OSBPL9	chr1	+	52042851	52264099	0.113754	0.278069	1.07258	0.649692	0.576881	0.674587	0.657294	0.403653	0.489105	0.939277	0.468389	0.407703	0.805083	0.362819	0.921929	0.457019	0.63269	0.64847	0.27335
ENSG00000236973.2_4	GAPDHP51	chr1	-	52172810	52173809	0	0	0	0	0	0	0.162077	0	0	0	0	0	0	0	0	0	0	0	0
ENSG00000232846.1_4	SLC25A6P3	chr1	+	52174734	52175612	0	0	0.014878	0	0	0	0	0	0	0	0	0	0	0	0	0.175697	0	0	0
ENSG00000212624.1	SNORA26	chr1	-	52190447	52190568	0	0	0	0	0	0	0	0	0	0	0	0	0	0	0	0	0	0	0
ENSG00000078618.21_3	NRDC	chr1	-	52254863	52344609	0.082867	0.226248	0.188123	3.94551	0.15229	0.106781	0.171874	0.071836	0.120026	0.646915	0.10053	0.136671	0.1628	0.145837	0.14215	0.104315	0	0.186351	0.113841
ENSG00000266993.3_7	AL050343.1	chr1	+	52259606	52264826	0	0	0	0	0	0	0	0	0	0	0	0	0	0	0	0	0	0	0
ENSG00000272175.1_6	AL050343.2	chr1	+	52266700	52266979	12.3714	5.88987	8.35701	0	8.33383	3.32627	9.01167	5.39609	6.21471	4.38206	2.76947	1.787	8.27485	6.1151	0	8.22715	6.91045	10.9847	4.7961
ENSG00000212076.1	MIR761	chr1	-	52302013	52302082	0	0	0	0	0	0	0.043144	0	0	0	0	0	0	0	0	0	0	0	0
ENSG00000230604.2_4	TSEN15P2	chr1	+	52325450	52325807	0	0	0	0.355773	0	0	0	0	0	0	0	0	0	0	0	0.086857	0	0	0
ENSG00000212174.1	Y_RNA	chr1	+	52331305	52331381	0	0	0	0	0	0	0	0	0	0	0	0	0	0	0	0.518246	0	0	0
ENSG00000265769.1	AL589663.1	chr1	-	52366592	52366643	0	0	0.43591	0	0	0.756892	1.00669	0	0.257414	0	0.451632	0	0	0	0.899129	0.398651	0	0	0
ENSG00000169213.7_3	RAB3B	chr1	-	52373628	52456372	6.3034	3.00097	2.55671	3.52822	2.88131	2.48966	0	3.6314	0	5.97469	3.29057	2.78301	2.99708	2.15458	1.83915	3.10773	0	2.90882	3.08195
ENSG00000200839.1_1	RNA5SP48	chr1	+	52439082	52439207	0.333333	0.158695	0	0.10322	0.598918	0.030035	0.10786	0	0.440676	0	0	0	0	0.801157	0	0.156296	0	0	0
ENSG00000229032.1_5	AL445685.2	chr1	+	52446145	52446486	0	0	1.34087	2.36039	1.10943	0.509021	0.88159	0	0.652316	1.29582	2.37701	0.182121	1.61656	0.931765	1.18306	0.909203	1.14477	1.19015	0.741574
ENSG00000264613.1	RN7SL290P	chr1	+	52461412	52461709	0	0	0	0.308514	0.574374	0	0	0	0	0	0	0.1268	0	0	0	0	0	0	0
ENSG00000117862.12_4	TXNDC12	chr1	-	52485803	52521843	0	0	0	0	0	0	0	0	0	0	0	0	0	0	0	2.64916	0	0	0
ENSG00000285839.1_1	AL445685.3	chr1	-	52485825	52499022	0	0	0	0	0	0	0	0	0	0	0	0	0	0	0	0	0	0	0
ENSG00000198841.3_3	KTI12	chr1	-	52497775	52499488	0	0	0.076297	0.070385	0	0	0	0	0	0	0	0	0	0	0	0	0	0	0
ENSG00000223390.1_6	AL445685.1	chr1	+	52499063	52509951	0	0	0	0	0	0	0	0	0	0	0	0	0	0	0	0	0	0	0
ENSG00000228369.2_6	TXNDC12-AS1	chr1	+	52516590	52518355	0	0	0	0	0	0	0	0	0	0	0	0	0	0	0	0	0	0	0
ENSG00000134717.18_4	BTF3L4	chr1	+	52521871	52556388	0.189588	1.05985	1.32097	1.72737	1.4727	0.72889	1.30971	0.327247	0.565234	1.17319	2.01274	1.07552	1.87204	1.23203	2.03433	2.09077	2.2649	2.23699	1.16164
ENSG00000134748.13_3	PRPF38A	chr1	+	52870274	52886508	0	0	0	0	0	0	0	0	0	0	0	0	0	0	0	0	0	0	0
ENSG00000134744.14_6	TUT4	chr1	-	52873954	53019159	2.53936	5.99901	4.24839	6.77645	3.58038	2.88966	0.943117	3.25968	1.13676	0.847996	0.213943	1.65301	0.209693	0.231976	0.698238	0.402441	0.223446	0.481917	0.214933
ENSG00000239063.1	snoU13	chr1	+	52877114	52877194	0	0	0	0	0	0	0	0	0	0	0	0	0	0	0	0	0	0	0
ENSG00000272371.1_6	AL591167.1	chr1	+	53020490	53020945	0	0	0	0	0	0	0	0	0	0	0	0	0	0	0	0	0	0	0
ENSG00000236290.1_4	EEF1GP7	chr1	+	53038786	53039488	62.3215	29.6704	34.2242	34.3412	26.5218	17.6779	27.0136	20.1275	28.7964	32.9067	16.6555	18.3664	13.5907	24.9958	22.6289	17.585	19.7296	21.5068	9.81222
ENSG00000174348.13_3	PODN	chr1	+	53527724	53551174	0	0	0	0	0	0	0	0	0	0	0	0	0	0	0	0	0	0	0
ENSG00000232993.1_7	AL445183.1	chr1	-	53535610	53551174	0	0	0	0	0	0	0	0	0	0	0	0	0	0	0	0	0	0	0
ENSG00000227644.2_4	HIGD1AP11	chr1	-	53538782	53539061	0	0	0	0	0	0	0	0	0	0	0	0	0	0	0	0	0	0	0
ENSG00000162383.12_5	SLC1A7	chr1	-	53552851	53608304	0	0	0	0	0	0	0	0	0	0	0	0	0	0	0	0	0	0	0
ENSG00000235563.1_6	AL445183.2	chr1	+	53580248	53584281	0	0	0	0	0	0	0	0	0	0	0	0	0	0	0	0	0	0	0
ENSG00000116171.18_5	SCP2	chr1	+	53392948	53517370	0.001382	0.021814	0	0	0	0	0	0	0	0	0.003211	0	0	0	0	0	0	0	0
ENSG00000264834.1	MIR1273F	chr1	+	53394346	53394444	0	0	0	0	0	0	0	0	0	0	0	0	0	0	0	0	0	0	0
ENSG00000266188.1	MIR5095	chr1	+	53400602	53400689	0	0	0	0	0	0	0	0	0	0	0	0	0	0	0	0	0	0	0
ENSG00000265815.1	MIR1273G	chr1	+	53405986	53406085	0	0	0	0	0	0	0	0	0	0	0	0	0	0	0	0	0	0	0
ENSG00000237279.2_5	AC099677.3	chr1	-	53409208	53409602	0	0	0	0	0	0	0	0	0	0	0	0	0	0	0	0	0	0	0
ENSG00000236360.2_5	AL445183.3	chr1	-	53458873	53459374	0	0	0	0	0	0	0	0	0	0	0	0	0	0	0	0	0	0	0
ENSG00000226147.1_4	TUBBP10	chr1	+	53460398	53461698	0	0	0	0	0	0	0	0	0	0	0	0	0	0	0	0	0	0	0
ENSG00000162377.6_3	COA7	chr1	-	53150121	53164019	0	0	0	0	0	0	0	0	0	0	0	0	0	0	0	0	0	0	0
ENSG00000233664.1_4	NDUFS5P3	chr1	+	53174794	53175114	0	0	0	0	0	0	0	0	0	0	0	0	0	0	0	0	0	0	0
ENSG00000239640.2	RN7SL62P	chr1	+	53180071	53180365	0.061017	0.029049	0.412267	0.191552	0	0.157793	0	0	0	0	0	0	0	0	0	0	0	0	0
ENSG00000162378.13_3	ZYG11B	chr1	+	53192125	53293008	0.100414	0.048176	0.077889	0.254507	0.113175	0.097969	0.095749	0.035467	0.172052	0.236461	0.411477	0.577892	0.17887	0.321052	0.504694	0.366839	0.529096	0.664389	0.193829
ENSG00000252018.1	RNU2-30P	chr1	+	53219994	53220134	8.16312	3.88635	1.69108	5.47075	4.02449	2.86116	2.59883	3.86718	3.77973	3.83181	1.26841	1.7758	3.68904	4.35624	4.08753	3.37043	3.57264	4.6188	4.91048
ENSG00000228929.1_4	RPS13P2	chr1	-	53237866	53238320	0.498901	0.23752	0.551833	0.732344	1.25086	0.055727	2.34083	0.254088	1.33692	0.404119	0	0.158794	0	0.4738	0	0.23919	0.096563	0.25288	0.062243
ENSG00000206627.1	RNU6-969P	chr1	-	53270780	53270884	0	0	0	0	0	0	0	0	0	0	0	0	0	0	0.428157	0	0	0	0
ENSG00000203995.9_3	ZYG11A	chr1	+	53308183	53360670	0	0	0	0	0	0	0	0	0	0	0.144413	0	0	0	0.077157	0.125706	0.064998	0.222431	0
ENSG00000242391.2_6	AC099677.4	chr1	-	53346888	53347402	0	0	0	0	0	0	0	0	0	0	0	0	0	0	0	0	0	0	0
ENSG00000226754.2_7	AL606760.1	chr1	+	53704222	53712154	0	0	0	0	0	0	0	0	0	0	0	0	0	0	0	0	0	0	0
ENSG00000157193.17_6	LRP8	chr1	-	53708028	53794141	0	0	0.006082	0	0	0	0	0.073662	0.006847	0.12449	0	0	0.006576	0	0.006859	0.048346	0	0.044664	0.07081
ENSG00000270172.1	RP5-1024G6.8	chr1	-	53708036	53710212	0	0	0	0	0	0	0	0	0	0	0	0	0	0	0	0	0	0	0
ENSG00000234578.1_6	AL355483.3	chr1	+	53733607	53734273	0	0	0	0	0	0	0	0	0	0	0	0	0	0	0	0	0	0	0
ENSG00000228838.1_6	AL355483.1	chr1	+	53753696	53755378	0	0	0	0	0	0	0	0	0	0	0	0	0	0	0	0	0	0	0
ENSG00000232762.1_6	AL355483.2	chr1	+	53770208	53773134	0	0	0	0	0	0	0	0	0	0	0	0	0	0	0	0	0	0	0
ENSG00000225675.2_5	LINC01771	chr1	+	53793905	53802181	0	0	0	0	0	0.184217	0	0	0.608552	0	0	0	0	0	0	0	0	0.764391	0
ENSG00000285954.1_2	AC119428.3	chr1	+	53809703	53831145	0	0	0	0	0	0	0	0	0	0	0	0	0	0	0	0	0	0	0
ENSG00000226938.1_6	AC119428.1	chr1	-	53814160	53814905	0	0	0	0	0	0	0	0	0	0	0	0	0	0	0	0	0	0	0
ENSG00000230138.2_6	AC119428.2	chr1	-	53832328	53833917	0	0	0	0	10.3006	0	0	0	0	0	0	0	0	0	0	0	0	0	0
ENSG00000236253.7_4	SLC25A3P1	chr1	-	53878821	53905693	0	0	14.1509	0	0	0	0	0	9.83276	0	0	0.134671	0.082552	0	0.061724	9.86499	0	0.076876	0.011524
ENSG00000143006.7_2	DMRTB1	chr1	+	53925072	53933161	0	0	0	0	0	0	0	0	0	0.28556	0	0.178269	0.471196	0	0.426969	0.480259	0.219012	0	0.307617
ENSG00000174332.5_2	GLIS1	chr1	-	53971910	54203779	0	0	0.136707	0.135431	0.136974	0.087634	0.086019	0	0.077004	0.134627	0.276257	0.115918	0.190757	0.032762	0.168063	0.027694	0	0.086032	0
ENSG00000239007.1	RNU7-95P	chr1	-	54154422	54154485	0	0	0	0.259274	0	0	0	0	0	0	0	0	0	0	0	0	0	0	0
ENSG00000058804.12_3	NDC1	chr1	-	54231151	54304136	0.754449	0.372439	0.297342	0.287094	0.191806	0.094196	0	0	0.404058	0.232943	0	0	0	0	0.140637	0.144134	0.057721	0.12079	0
ENSG00000201003.1	SNORA58	chr1	-	54236691	54236826	0	0	0	1.53339	0.83077	0	0	0	1.47635	0	0	0	0	0	0	0	2.22943	0.471505	0.590533
ENSG00000264454.1	AL049745.1	chr1	+	54294465	54294534	0	0	0	0	0	0	0	0	0	0	0	0	0	0	0	0	0	0	0
ENSG00000229687.2_5	AL049745.1	chr1	+	54307220	54307505	0	0	0	0	0	0	0	0	0.064137	0.139615	0	0	0	0	0	0	0	0	0
ENSG00000058799.15_3	YIPF1	chr1	-	54317392	54355471	0	0	0	0	0	0	0	0	0	0	0	0	0	0	0	0	0	0	0
ENSG00000211452.10_4	DIO1	chr1	+	54356912	54376759	0	0	0	0	0	0	0	0	0	0	0	0	0	0	0	0	0	0	0
ENSG00000081870.11_2	HSPB11	chr1	-	54382247	54411602	0	0	0	0	0	0	0	0	0	0	0	0	0	0	0	0	0	0	0
ENSG00000116205.14_5	TCEANC2	chr1	+	54519257	54578192	0.097551	0.054187	0.096164	0	0	0.02922	0.212291	0.113975	0.333102	0.087792	0.061277	0	0.025343	0	0.152618	0.13896	0.088137	0.075343	0
ENSG00000264208.1	MIR4781	chr1	+	54519752	54519827	0	0	0	0	0	0	0	0	0	0	0	0	0	0	0	0	0	0	0
ENSG00000225183.1_5	AL353898.1	chr1	+	54555529	54555766	0	0	0	0	0	0	0	0	0	0	0	0	0	0	0.081224	0	0	0	0
ENSG00000237611.1	AL353898.3	chr1	-	54565641	54565897	0	0	0	0	0	0	0	0	0	0	0	0	0	0	0	0	0	0	0
ENSG00000256407.2_6	AL357673.1	chr1	-	54598359	54665746	1.47781	4.26734	65.0075	37.788	47.0875	4.08156	52.5822	29.5425	32.8852	32.0387	10.6403	10.4845	18.1359	1.45265	20.1289	27.6245	17.2925	16.5345	1.42573
ENSG00000157211.11_5	CDCP2	chr1	-	54598641	54619443	0	0	0	0	0	0	0	0	0	0	0	0	0	0	0	0	0	0	0
ENSG00000280425.2_7	AL357673.2	chr1	+	54603419	54608653	0	0	15.1253	0	12.6727	12.7202	0	0	8.95626	0	0	0	0	0	5.32321	0	0	4.33176	0
ENSG00000215883.10_4	CYB5RL	chr1	-	54635324	54665709	0.08153	0.085334	0.262394	0.219838	0.477894	0.240583	0	0	0.296333	0	0	0	0	0	0	0.0792	0.098834	0.07187	0.0065
ENSG00000248835.2	AL357673.1	chr1	-	54635333	54637997	0	0	0.005571	0.39496	0.015555	0.006263	0	0.033422	0.103803	0.041065	0.332835	0.051729	0.052259	0.136426	0.207154	0.192325	0.097044	0.005812	0.068228
ENSG00000116221.15_2	MRPL37	chr1	+	54649714	54691137	0	0	0.21547	0	0	0	0	0	0	0	0	0	0	0	0	0	0	0	0
ENSG00000157216.15_5	SSBP3	chr1	-	54691105	54879152	0	0	0	0	0	0.323351	0.550452	0	0	0	0	0	0	0	0	0	0.106187	0	0
ENSG00000198711.5_5	SSBP3-AS1	chr1	+	54702113	54704736	0.151677	0.072211	0	0.001709	0.039684	0.106294	0.028774	0	0	0	0	0.002849	0.080418	0.050533	0.085664	0	0.028017	0	0
ENSG00000225632.1_6	AL161644.1	chr1	+	54751078	54753044	0	0	0	0	0.001897	0	0	0	0	0	0	0	0.02754	0	0.044916	0	0	0	0
ENSG00000232245.1_6	AL035415.1	chr1	+	54881929	54886533	0	0	0	0	0	0	0	0	0	0	0	0	0	0	0	0	0	0	0
ENSG00000265404.1	AC099796.1	chr1	+	54970341	54970443	0	0	0	0	0	0	0	0	0	0	0	0	0	0	0	0	0	0	0
ENSG00000287582.1_1	AC099796.3	chr1	+	54980090	54983056	0	0	0	0	0	0	0	0	0	0	0	0	0	0	0	0	0	0	0
ENSG00000235741.1_6	AC099796.1	chr1	-	54982085	54982932	0	0	0	0	0	0	0	0	0	0	0	0	0	0	0	0	0	0	0
ENSG00000237173.1_5	AC099796.2	chr1	+	54990497	54990604	0	0	0.43591	0.577203	0	0	0	0	0.459037	0.65728	0	0	0.261328	0	0	0	0.32223	0.623223	0
ENSG00000252646.1	SNORD112	chr1	+	54991059	54991126	0	0	0	0	0	0.055654	0	0	0	0	0	0	0.333592	0	0	0	0.435011	0	0
ENSG00000162399.9_5	BSND	chr1	+	55464606	55482845	0	0	0	0	0	0	0	0	0	0	0	0	0	0	0	0	0	0	0
ENSG00000227453.1_4	HNRNPA1P63	chr1	+	55002469	55003431	0	0	0	0	0	0	0	0	0	0	0	0	0	0	0	0	0	0	0
ENSG00000162390.17_2	ACOT11	chr1	+	55007930	55104865	6.42835	56.5148	78.4461	54.4835	55.608	45.9713	74.0713	36.0405	45.9889	51.5539	16.3085	15.197	10.2432	20.0647	18.3872	19.8473	14.4879	14.1027	16.9544
ENSG00000162391.12_5	FAM151A	chr1	-	55074854	55089229	0	0	0	0	0	0	0	0	0	0.243408	0	0	0	0	0	0	0	0	0
ENSG00000230728.1_7	AL590093.1	chr1	-	55087150	55094111	0	0	0	0	3.98645	0	0	0	0	3.11997	0	0	0	0	0	3.81905	0	5.0092	0
ENSG00000184313.20_5	MROH7	chr1	+	55107427	55175939	0	0	0	0	0	0	0	0	0	0	0	0	0	0	0.017123	0	0	0	0
ENSG00000271723.5_3	MROH7-TTC4	chr1	+	55107459	55207981	0	0	0	0	0	0	0	0	0	0	0	0	0	0	0	0	0	0	0
ENSG00000243725.7_4	TTC4	chr1	+	55181534	55208330	0	0	0	0	0	0	0	0	0	0	0	0	0	0	0	0	0	0	0
ENSG00000234810.4_6	AL603840.1	chr1	+	55794961	56536186	0	0	0	0	0	0	0	0	0	0	0	0	0	0	0	0	0	0	0
ENSG00000231900.3_4	GOT2P1	chr1	+	55833139	55834447	0	0	0	0	0	0	0	0	0	0	0	0	0	0	0	0	0	0	0
ENSG00000232198.2_4	MTCO2P34	chr1	-	55838383	55838989	0	0	0	0	0	0	0	0	0	0	0	0	0	0	0	0	0	0	0
ENSG00000199831.1	RN7SKP291	chr1	-	55842199	55842525	0	0	0	0	0	0	0	0	0	0	0	0	0	0	0	0	0	0	0
ENSG00000252162.1	RNU6-830P	chr1	+	55864187	55864293	0	0	0	0	0	0	0	0	0	0	0	0	0	0	0	0	0	0	0
ENSG00000272051.1	Y_RNA	chr1	-	55950544	55950645	0	0	0	0	0	0	0	0	0	0	0	0	0	0	0	0	0	0	0
ENSG00000233079.3_5	LINC01755	chr1	+	56333927	56415792	0	0	0	0	0	0	0	0	0	0	0	0	0	0	0	0	0	0	0
ENSG00000230250.3_6	LINC01753	chr1	-	56381276	56410653	0	0	0	0	0	0	0	0	0	0	0	0	0	0	0	0	0	0	0
ENSG00000227104.3_4	PIGQP1	chr1	-	56404387	56404953	0	0	0	0	0	0	0	0	0	0	0	0	0	0	0	0	0	0	0
ENSG00000265535.1	RN7SL475P	chr1	-	60440431	60440726	0	0	0	0	0	0	0	0	0	0	0	0	0	0	0	0	0	0	0
ENSG00000162598.13_4	C1orf87	chr1	-	60452941	60539442	0	0	0	0	0	0	0.052618	0	0	0	0	0	0	0	0	0	0	0	0
ENSG00000229332.2_4	PGBD4P8	chr1	+	60563087	60563648	0	0	0.78805	0	0	0	0	0	0.425189	0	0	0	0	0	0	0	0.154808	0	0
ENSG00000238242.2_6	AC097066.1	chr1	+	60580547	60615456	0.093146	0.737935	0.485889	0.210319	0.21479	0.270132	0.478178	0.111501	0.262838	0.06417	0.392063	0.205471	0.276504	0.703921	0.409646	0.444083	0.431635	0.420676	0.332692
ENSG00000162607.13_4	USP1	chr1	+	62901968	62917475	0	0	0	0	0	0	0	0	0	0	0	0	0	0	0	0	0	0	0
ENSG00000021852.13_4	C8B	chr1	-	57394880	57431813	0	0	0	0	0	0	0	0	0	0	0	0	0	0	0	0	0	0	0
ENSG00000236341.1_7	AL161740.1	chr1	+	57429559	57462430	0	0	0	0	0	0	0	0	0	0	0	0	0	0	0	0	0	0	0
ENSG00000221591.1	AL161740.1	chr1	+	57431953	57432035	0	0	0	0	0	0	0	0	0	0	0	0	0	0	0	0	0	0	0
ENSG00000173406.15_4	DAB1	chr1	-	57460451	59012406	0	0	0	0	0	0	0	0	0.002973	0	0	0	0	0.008337	0	0.006993	0	0.0015	0
ENSG00000227935.1_6	AL390243.1	chr1	+	57852248	57853122	0	0	0	0	0	0	0	0	0	0	0	0	0	0	0	0	0	0	0
ENSG00000236888.1_4	RPS20P5	chr1	-	58071519	58071878	0	0	0	0	0	0	0	0	0	0	0	0	0	0	0	0	0	0	0
ENSG00000238773.1	AL137855.1	chr1	+	58222756	58222848	0	0	0	0	0	0	0	0	0	0	0	0	0	0	0	0	0	0	0
ENSG00000226759.8_7	DAB1-AS1	chr1	+	58326204	58346577	0	0	0	0	0	0	0	0	0	0	0	0	0	0	0	0	0	0	0
ENSG00000229887.4_2	HNRNPA1P6	chr1	-	58513561	58515007	0	0	0	0	0	0	0	0	0.128103	0	0	0	0	0	0	0	0	0	0
ENSG00000223416.3_4	RPS26P15	chr1	-	58521805	58522152	0	0	0	0	0	0	0	0	0	0	0	0	0	0	0	0	0	0	0
ENSG00000235038.1_6	AL445193.2	chr1	+	58525811	58545946	0.145161	0.069109	1.81676	3.03371	1.06212	0.717826	2.22446	1.7868	1.87269	0.839623	0.054633	0.02478	0	0	0.564131	0.795758	0.218207	0.545741	0.158852
ENSG00000230546.1_5	AL445193.1	chr1	+	58550091	58550231	0	0	0	0	0	0	0	0	0	0	0	0	0	0	0	0	0.129577	0	0
ENSG00000233216.1_5	AL357373.1	chr1	-	58694354	58694675	0	0	0	0	0	0	0.472081	0	0	0	0	0	0	0	0	0	0.212102	0	0
ENSG00000162600.12_4	OMA1	chr1	-	58881056	59012474	0.001103	0.011308	0	0	0.002003	0.004494	0	0	0.069948	0	0.008046	0.002466	0	0.0127	0.008009	0	0.005166	0	0
ENSG00000286918.1_1	AL035411.3	chr1	+	59011840	59029569	0	0	0	0	0	0	0	0	0	0	0	0	0	0	0	0	0	0	0
ENSG00000270209.1_5	AL035411.2	chr1	-	59018585	59019005	0	0	0	0	0	0	0	0	0	0	0	0	0	0	0	0	0	0	0.217875
ENSG00000264128.1	RN7SL713P	chr1	-	59031301	59031604	0	0	0	0	0	0	0	0	0	0	0	0	0	0	0	0	0	0	0
ENSG00000184292.6_2	TACSTD2	chr1	-	59041095	59043445	0	0	0	0.156804	0	0	0	0	0	0	0	0	0	0	0	0	0	0	0
ENSG00000185839.3_5	AL035411.1	chr1	-	59096513	59097202	0	0	0	0	0	0	0	0	0	0	0	0	0	0	0	0	0	0	0
ENSG00000162601.11_4	MYSM1	chr1	-	59109112	59165749	0	0	0	0	0	0	0	0	0	0	0	0	0	0	0	0	0	0	0
ENSG00000283445.1_6	AL136985.3	chr1	+	59181281	59236967	0	0	0	0	0	0	0	0	0	0	0	0	0	0	0	0	0	0	0
ENSG00000222168.1	Y_RNA	chr1	+	59187951	59188044	0	0	0	0	0	0	0	0	0	0	0	0	0	0	0	0	0	0	0
ENSG00000264081.1	AL136985.1	chr1	-	59230521	59230607	0	0	0	0	0	0	0	0	0	0	0	0	0	0	0	0	0	0	0
ENSG00000237163.1_5	AC099794.2	chr1	+	63370851	63371153	20.8152	9.90983	9.21884	8.95468	8.82407	6.12008	10.1084	7.39859	5.86077	9.25724	11.5561	10.4947	8.6252	5.85702	11.9973	11.7383	10.7863	13.4904	8.61298
ENSG00000229537.7_6	LINC01739	chr1	-	63441422	63488175	0	0	0.494487	0.351422	0	0	0	0	0	0.501563	0	0	0.239373	0	0	0	0	0	0
ENSG00000286455.1_1	AL162400.3	chr1	+	63476868	63484285	0	0	0	0	0	0	0	0	0	0	0	0	0	0	0	0	0	0	0
ENSG00000227485.1_6	AL162400.1	chr1	+	63489878	63491329	0	0	0	0	0	0	0	0	0	0	0	0	0	0	0	0	0	0	0
ENSG00000234807.7_5	LINC01135	chr1	+	59250800	59366781	0	0	0	0	0	0	0	0	0	0	0	0	0	0	0	0	0	0	0
ENSG00000272226.1_6	AL136985.2	chr1	-	59278480	59279014	0	0	0	0	0	0	0	0	0	0	0	0	0	0	0	0	0	0	0
ENSG00000231740.1_6	AL136985.1	chr1	-	59304120	59316926	0	0	0	0	0	0	0	0.069526	0.038908	0	0	0	0	0	0	0	0	0	0
ENSG00000232453.7_7	AC105277.1	chr1	-	59348540	59397569	0	0	0	0	0	0	0	0	0	0.00998	0	0	0.034712	0	0	0	0	0	0
ENSG00000237352.4_6	LINC01358	chr1	+	59399315	59706227	0	0	0	0	0	0	0	0	0	0.061387	0.019819	0	0	0	0	0	0	0	0
ENSG00000228121.1_4	PHBP3	chr1	+	59465348	59466166	0	0	0	0	0	0	0	0	0	0	0	0	0	0	0	0	0	0	0
ENSG00000241042.1_7	AL592431.2	chr1	-	59520069	59521721	0	0	0	0	0	0	0	0	0	0	0	0	0	0	0	0	0	0	0
ENSG00000235215.2_7	AL592431.1	chr1	-	59521671	59543788	0	0	0	0	0	0	0	0	0	0	0	0	0	0	0	0	0	0	0
ENSG00000224609.8_6	AC093425.1	chr1	-	59597604	59762163	0	0	0.100379	0.088401	0	0.502363	0.552215	0.006393	0.068224	0	0	0	0.328261	0	0.474128	0	0	0	0
ENSG00000270457.1_6	AC093424.1	chr1	-	59754975	59755312	0	0	1.05624	0.139319	0	0	0	0	0	0	0	0.201476	0	0	0	0	0	0.391545	0
ENSG00000172456.17_4	FGGY	chr1	+	59762310	60276319	0.044797	0.545536	0.223053	0.208067	0.442709	0.266683	0	0.214352	0	0.154471	0	0.236757	0.255608	0	0	0	0	0	0
ENSG00000266150.1	MIR4711	chr1	-	60198899	60198968	0	0	0	0	0	0	0	0	0	0	0	0	0	0	0	0	0	0	0
ENSG00000226883.1_6	AL035416.1	chr1	-	60220419	60254854	0	0	0	0	0	0	0	0	0	0	0	0	0	0	0	0	0	0	0
ENSG00000203605.3_6	AC096543.1	chr1	+	63604921	63628824	0	0	0	0	0	0	0	0	0	0	0	0	0	0	0	0	0	0	0
ENSG00000224209.8_6	LINC00466	chr1	-	63624754	63782945	0.001628	0.065473	0	0	0	0	0.159324	0	0	0	0	0.305188	0	0	0	0	0.286441	0.305675	0
ENSG00000252259.1_1	RNA5SP49	chr1	-	63652007	63652121	0	0	0	0.896948	0	0	0.503345	0	0	0	0.538031	0.227477	0	0.044633	0.414381	3.10947	0	1.36435	0.422697
ENSG00000228734.2_6	AC096543.2	chr1	+	63715591	63717442	0	0	0	0	0	0	0	0	0	0	0	0	0	0	0	0	0	0	0
ENSG00000223683.1_4	RPSAP65	chr1	+	63727784	63728378	0.322689	0.153628	0	0.101755	0	0.127209	0.253788	0	0	0	0	0	0	0.127962	0	0.209911	0.271242	0	0.163396
ENSG00000185483.12_4	ROR1	chr1	+	64239688	64647181	0	0	0	0	0	0	0	0	0	0	0	0	0	0	0	0	0	0	0
ENSG00000177452.7_5	AL161742.1	chr1	-	64254392	64254975	0	0	0	0	0	0	0	0	0	0	0	0	0	0	0	0	0	0	0
ENSG00000228056.3_4	CFL1P3	chr1	-	64308867	64309356	0	0	0	0	0	0	0	0	0	0	0	0	0	0	0	0	0	0	0
ENSG00000207190.1	RNU6-809P	chr1	-	64494566	64494672	0	0	0	0	0.84317	0	0	0	0	0	0	0	0	0	0	0	0	0	0.422697
ENSG00000200508.1	Y_RNA	chr1	-	64532312	64532413	0	0	0	0	0	0	0	0	0	0	0	0	0	0	0	0	0	0	0
ENSG00000223949.7_6	ROR1-AS1	chr1	-	64560125	64636980	0	0	0	0	0	0	0	0	0	0.020043	0	0	0	0	0	0	0	0	0.025489
ENSG00000284928.1_3	AL445205.1	chr1	+	64652474	64658368	0	0	0	0	0	0	0	0	0	0	0	0	0	0	0	0	0	0	0
ENSG00000177414.13_4	UBE2U	chr1	+	64669310	64733051	0	0	0	0	0	0	0	0	0	0	0	0	0	0	0	0	0	0	0
ENSG00000226476.4_5	LINC01748	chr1	-	60981388	61106179	0.106876	0.78314	1.10976	0.997194	1.12835	0.853753	1.38727	0.491499	1.00989	1.21391	0.896153	0.452543	1.04156	0.735167	0.85513	1.68098	0.818448	1.29317	0.661256
ENSG00000231252.3_6	AC099792.1	chr1	-	61125303	61333681	0	0	0	0	0.140109	0	0	0	0	0	0	0	0	0	0	0	0	0	0
ENSG00000162599.17_6	NFIA	chr1	+	61330931	61928460	0.038344	0.338249	0.579923	0.541751	0.015018	0.001787	0.082412	0.05209	0.029788	0.423331	0.216494	0.189689	0.255396	0.070733	0.115156	0.084521	0.232997	0.057368	0.36066
ENSG00000237928.6_6	NFIA-AS2	chr1	-	61378347	61522557	0	0	0	0	0	0	0	0	0	0	0	0	0	0	0	0	0	0	0
ENSG00000263380.1	AC096534.1	chr1	-	61549127	61549202	0	0	0	0	0	0	0	0	0	0	0	0	0	0	0	0	0	0	0
ENSG00000237853.6_5	NFIA-AS1	chr1	-	61714617	61719182	0.035629	0.029755	0.234302	0.078483	0	0	0.048237	0	0	0	0	0	0.171451	0	0	0	0.120534	0.143873	0
ENSG00000284808.1_3	AC099791.3	chr1	+	61946759	61998943	0	0	0	0	0	0	0	0	0	0	0	0	0	0	0	0	0	0	0
ENSG00000287224.1_1	AC099791.4	chr1	-	62053721	62055576	0	0	0	0	0	0	0	0	0	0	0	0	0	0	0	0	0	0	0
ENSG00000264551.1	AC099791.1	chr1	+	62094703	62094793	0	0	0	0	0	0	0	0	0.054479	0	0	0	0	0	0	0	0	0	0
ENSG00000223920.2_5	AC099791.1	chr1	+	62119866	62120580	0.194406	0.092554	0.133517	0.174999	0.192219	0.083099	0.187963	0	0.18513	0.157196	0	0	0	0	0.090542	0.076831	0.907134	0	0
ENSG00000162604.12_6	TM2D1	chr1	-	62146718	62191095	1.66816	11.156	11.09	11.0069	7.10083	2.94272	11.0828	5.50478	7.87008	5.55292	5.88154	4.07788	2.35711	3.43634	4.91821	4.52903	3.84242	4.38051	3.55911
ENSG00000271200.1_6	AC099791.2	chr1	-	62207670	62208096	0	0	0	0	0	0	0	0	0	0	0	0	0	0	0	0	0	0	0
ENSG00000132849.20_5	PATJ	chr1	+	62208078	62644347	0	0	0	0.015514	0	0.035157	0.217403	0.021057	0.071553	0.018634	0.033338	0	0	0	0.045162	0	0.023452	0	0
ENSG00000200575.1	RNU6-414P	chr1	+	62282091	62282194	0	0	0	0	0	0	0	0	0	0	0	0	0	0	0	0	0	0	0
ENSG00000212360.1	RNU6-1177P	chr1	+	62318171	62318274	0	0	0	0	0	0	0	0	0	0	0	0	0	0	0	0	0	0	0
ENSG00000236646.1_4	LAMTOR5P1	chr1	+	62504514	62504783	0	0	0.242172	0.249153	0.231091	0.201838	0.788574	0	0.826267	1.09547	0.988573	0.230687	0	0	0	0	0.963468	0.240867	0.234832
ENSG00000242860.2	RN7SL180P	chr1	+	62538120	62538411	0	0	0	0	0	0	0	0	0	0	0	0	0	0	0	0	0	0	0
ENSG00000263908.1	MIR3116-1	chr1	+	62544458	62544531	0	0	0	0	0	0	0	0	0	0	0	0	0	0	0	0	0	0	0
ENSG00000234204.1_4	PIGPP2	chr1	+	62654803	62655625	0	0	0	0	0	0	0	0	0	0	0	0	0	0	0	0	0	0	0
ENSG00000234088.1_4	RPS15AP7	chr1	+	62656194	62656598	0	0	0	0	0	0	0	0	0	0	0	0	0	0	0	0	0	0	0
ENSG00000240563.2_3	L1TD1	chr1	+	62660521	62678000	0	0	0	0	0	0	0	0	0	0	0	0	0	0	0	0	0	0	0
ENSG00000237227.1_5	AL162739.1	chr1	-	62673808	62674114	0	0	0	0	0	0	0	0	0	0	0	0	0	0	0	0	0	0	0
ENSG00000200174.1	Y_RNA	chr1	+	62677229	62677338	0	0	0	0	0	0	0	0	0	0	0	0	0	0	0	0	0	0	0
ENSG00000234496.2_4	MRPS21P1	chr1	-	65558075	65558297	0.793722	0.377881	0	0	0	0	0	0	0	0	0	0	0	0	0	0	0	0	0
ENSG00000226891.9_7	LINC01359	chr1	-	65437908	65468172	0	0	0	0	0	0	0	0	0	0.039997	0	0	0	0	0	0	0	0	0
ENSG00000185031.6_4	SLC2A3P2	chr1	-	65450291	65451770	0.02027	0.00965	0	0	0	0	0	0	0	0	0	0	0.010693	0	0	0	0	0	0
ENSG00000238653.1	RNU7-62P	chr1	-	64850081	64850142	0	0	0	0	0	0	1.00669	0	0	0	0	0	0	0	0.333548	0.259123	1.30503	0.124699	0
ENSG00000158966.15_4	CACHD1	chr1	+	64935812	65158741	0	0	0.0069	0	0.043238	0	0	0	0	0.039848	0.05499	0	0.047885	0.017288	0.053678	0.054722	0.052307	0.024432	0.073961
ENSG00000264470.1	MIR4794	chr1	+	65045530	65045606	0	0	0	0	0	0	0	0	0	0	0	0	0	0	0	0	0	0	0
ENSG00000162437.14_2	RAVER2	chr1	+	65210778	65298915	0	0	0	0	0	0.005852	0	0	0	0	0.076196	0.028041	0	0	0	0	0	0.078589	0.039213
ENSG00000162434.12_3	JAK1	chr1	-	65298912	65432232	1.21867	1.01557	2.06997	1.57415	1.79058	0.830545	1.88201	1.09111	1.62105	1.86738	1.33397	1.0398	1.13299	0.983743	1.73434	1.67331	1.30871	1.52494	1.19595
ENSG00000234784.2_5	AL606517.2	chr1	+	65384126	65384366	1.6971	0.807965	4.08779	2.5978	2.17965	2.65697	3.69572	2.32871	1.28774	0.143183	4.4601	2.23125	3.58553	2.06769	5.59437	4.14382	3.86636	2.54377	2.59406
ENSG00000233877.2_5	AL606517.1	chr1	+	65407662	65408048	0	0	0	0	0	0	0	0	0	0	0	0	0	0	0	0	0	0	0
ENSG00000184588.18_6	PDE4B	chr1	+	66258197	66840262	0	0	0	0	0	0	0	0	0	0	0	0	0	0	0	0	0.067294	0	0
ENSG00000227466.1_6	AL590783.1	chr1	-	66508183	66516401	0	0	0	0	0	0	0	0	0	0	0	0	0	0	0	0	0	0	0
ENSG00000223152.1	RNU4-88P	chr1	-	66560144	66560229	0	0	0	0	0	0	0	0	0	0	0	0	0	0	0	0	0	0	0
ENSG00000118473.22_5	SGIP1	chr1	+	66999066	67216822	0.367341	0.444472	0.579189	0.441833	0.373878	0.222337	0.383896	0.33243	0.395057	0.451639	0.154161	0.145954	0.306145	0.229823	0.301929	0.265905	0.298272	0.324961	0.162749
ENSG00000264720.1	MIR3117	chr1	+	67094123	67094200	0	0	0	0	0	0	0	0	0	0	0	0	0	0	0	0	0	0	0
ENSG00000248458.2_6	AL139147.1	chr1	-	67131547	67142710	0	0	0	0	0	0	0	0	0	0	0	0	0	0	0	0	0	0	0
ENSG00000221655.2	AL354978.1	chr1	-	67196650	67196741	0	0	0	0	0	0	0	0	0	0	0	0	0	0	0	0	0	0	0
ENSG00000152763.17_5	WDR78	chr1	-	67278568	67390539	0	0	0	0	0	0	0	0	0	0	0	0	0	0	0	0	0	0	0
ENSG00000231080.1_6	AL592161.1	chr1	+	67292625	67294241	0	0	0	0	0	0	0	0	0	0	0	0	0	0	0	0	0	0	0
ENSG00000198160.14_3	MIER1	chr1	+	67390578	67454302	15.3147	51.922	57.6678	71.9498	50.314	31.2345	68.1431	41.5315	58.9221	2.7253	66.5226	81.6119	71.6627	43.853	60.1723	72.4038	61.6602	69.4129	58.3982
ENSG00000203963.11_4	C1orf141	chr1	-	67557848	67697536	0	0	0	0	0	0	0	0	0	0	0	0	0	0	0	0	0	0	0
ENSG00000252433.1	SNORA31	chr1	-	67568328	67568462	0	0	0	0	0	0	0	0	0	0	0	0	0	0	0	0	0	0	0
ENSG00000275678.1_6	AL133320.1	chr1	-	67587288	67589639	0	0	0	0	0	0	0	0	0	0	0	0	0	0	0	0	0	0	0
ENSG00000162594.15_4	IL23R	chr1	+	67604590	67725662	8.64828	44.1708	53.1598	39.0804	41.0535	25.9116	45.0679	11.1315	12.9517	10.7653	5.97382	6.95587	53.3751	21.0888	26.311	51.1062	26.752	35.2501	37.337
ENSG00000253074.1	RNU6-586P	chr1	+	67661823	67661926	0	0	0	0	0	0	0	0	0	0	0	0	0	0	0	0	0	0	0
ENSG00000221733.1	AL109843.1	chr1	-	67705123	67705210	58.4205	27.8132	61.3246	72.6069	46.0725	29.5403	58.3823	32.3455	44.5903	48.5062	28.2732	20.927	27.0365	17.7073	32.4351	32.0252	34.4746	40.5998	19.2327
ENSG00000252116.1	RNU4ATAC4P	chr1	-	67733284	67733409	0	0	0	0	0	0	0	0	0	0	0	0	0	0	0	0	0	0	0
ENSG00000228523.1_5	AL389925.1	chr1	+	67743735	67744462	0	0	0	0	0	0	0	0	0	0	0	0	0	0	0	0.138104	0	0	0
ENSG00000081985.11_5	IL12RB2	chr1	+	67773047	67862773	0	0	0	0	0	0	0	0	0	0	0	0	0	0.034621	0.021254	0.098646	0	0	0
ENSG00000242482.2	RN7SL392P	chr1	-	68122516	68122812	0.801347	0.381511	1.24462	0.677997	0.394615	0.930187	0.68299	0.108873	0	1.15522	0	0.11744	0.779765	0	0	0.263485	0.123033	0.14547	1.02187
ENSG00000232048.2_4	HNRNPCP9	chr1	-	68125838	68126696	97.6158	46.4736	39.2573	46.6716	46.4757	30.0554	46.4917	30.1155	33.2448	33.3331	35.5086	43.1034	46.3548	46.5657	48.9376	62.5541	46.3522	44.509	52.8738
ENSG00000116717.13_4	GADD45A	chr1	+	68150884	68154017	0	0	0	0	0	0	0	0	0	0	0	0	0	0	0	0	0	0	0
ENSG00000172380.6_3	GNG12	chr1	-	68167158	68299150	0.035631	0.172749	0.080968	0	0.154794	0	0	0	0	0	0.082913	0	0.095709	0	0	0	0.078922	0.060328	0.230064
ENSG00000238778.1	RNU7-80P	chr1	-	68238276	68238336	0	0	0	0	0	0	0	0	0	0	0	0	0	0	0	0	0	0	0
ENSG00000232284.7_7	GNG12-AS1	chr1	+	68297986	68668670	0	0	0	0	0	0	0	0	0	0	0	0.016558	0	0	0	0	0	0	0
ENSG00000235055.3_5	AL157407.1	chr1	+	68509013	68509916	0	0	0	0	0	0	0	0	0	0	0	0	0	0	0	0	0	0	0
ENSG00000162595.6_4	DIRAS3	chr1	-	68511579	68517314	0	0	0	0	0	0	0	0	0	0	0	0	0	0	0	0	0	0	0
ENSG00000228431.1_4	ARL5AP3	chr1	-	68515043	68515428	0	0	0	0	0	0	0	0	0	0	0	0	0	0	0	0	0	0	0
ENSG00000263542.1	AL157407.1	chr1	+	68523860	68523945	0	0	0	0	0	0	0	0	0	0	0	0	0	0	0	0	0	0	0
ENSG00000116729.14_7	WLS	chr1	-	68564156	68698803	0	0	0	0	0	0	0	0	0	0	0	0	0	0	0	0	0	0	0
ENSG00000234383.1_4	CTBP2P8	chr1	-	68627444	68628773	0	0	0	0	0	0	0	0	0	0	0	0	0	0	0	0	0	0	0
ENSG00000221203.1	MIR1262	chr1	-	68649201	68649293	0	0	0	0	0	0	0	0	0	0	0	0	0	0	0	0	0	0	0
ENSG00000223479.3_6	LINC02238	chr1	+	74100899	74180897	0	0	0	0	0	0	0	0	0	0	0	0	0	0	0	0.513387	0	0	0
ENSG00000033122.20_5	LRRC7	chr1	+	70033944	70617628	0.012171	0.017139	0.15004	0.052471	0.062816	0	0.078723	0	0.035199	0.229325	0.072622	0.050161	0.044841	0.017366	0	0.025601	0.076127	0.125611	0.011497
ENSG00000270615.1_5	SGO1P1	chr1	-	70072538	70073984	0	0	0	0	0	0	0	0	0	0	0	0	0	0	0	0	0	0	0
ENSG00000287283.1_1	AL117353.1	chr1	-	70172633	70175957	0	0	1.09119	1.20114	0	0	0.708048	0	0	0.569857	0	0	0.931891	0	1.07612	0.77809	0	0.931105	0
ENSG00000240692.2	RN7SL538P	chr1	+	70345275	70345577	0	0	0	0	0	0	0	0	0	0	0	0	0	0	0	0	0	0	0
ENSG00000229359.2_4	PIN1P1	chr1	+	70385005	70386000	0	0	0.62848	0	0.02018	0	0	0	0	0	0.078014	0.035863	0	0	0.064557	0	0	0.104107	0
ENSG00000237919.5_6	AL158840.1	chr1	-	70479665	70496905	0	0	0	0	0	0	0	0	0	0	0	0	0	0	0	0	0	0	0
ENSG00000066557.6_3	LRRC40	chr1	-	70610488	70671262	0	0	0	0	0	0	0	0	0	0	0	0	0	0	0	0	0	0	0
ENSG00000244389.2	RN7SL242P	chr1	-	70645829	70646123	0	0	0	0	0	0	0	0	0	0	0	0	0	0	0	0	0	0	0
ENSG00000285778.2_2	AL591463.1	chr1	-	74253053	74381023	0	0	0	0	0	0	0	0	0	0	0	0	0	0	0	0	0	0	0
ENSG00000252005.1	RNU4ATAC8P	chr1	+	74349396	74349505	0	0	0	0	0	0	0	0	0	0	0	0	0	0	0	0	0	0	0
ENSG00000116791.14_4	CRYZ	chr1	-	75171166	75199092	0	0	0	0	0	0	0	0	0	0	0	0	0	0	0	0	0	0	0
ENSG00000162623.16_3	TYW3	chr1	+	75198836	75232362	0.203303	0.852653	0.05238	0.194552	0.177447	0.018388	0.095045	0	0.285692	0.016494	0	0	0	0.43559	0	0	0	0	0.036035
ENSG00000254685.6_5	FPGT	chr1	+	74663896	74699770	0	0	0	0	0	0	0	0	0	0	0	0	0	0	0	0	0	0	0
ENSG00000259030.7_6	FPGT-TNNI3K	chr1	+	74663919	75010077	5.70432	22.4896	25.1281	26.7204	18.4809	10.7941	22.5141	17.0123	19.4732	18.2428	60.6234	76.9577	28.389	60.5181	70.023	35.9159	60.9484	58.6284	22.5954
ENSG00000116783.15_5	TNNI3K	chr1	+	74701071	75010112	0	0	0	0	0	0	0	0	0	0	0	0	0	0	0	0	0	0	0
ENSG00000237324.3_7	AC093158.1	chr1	-	74807263	74844486	0	0	0	0	0	0	0	0	0	0	0	0	0	0	0	0	0	0	0
ENSG00000233894.1_7	AC105271.1	chr1	+	74933879	74935227	0	0	0	0	0	0	0	0	0	0	0	0	0	0	0	0	0	0	0
ENSG00000162621.6_2	LRRC53	chr1	-	74935562	74978298	0	0	0	0	0	0	0	0	0	0	0	0	0	0	0	0	0	0	0
ENSG00000229956.11_7	ZRANB2-AS2	chr1	+	71547007	71955659	0	0	0	0	0	0	0	0	0	0	0	0	0	0	0	0	0	0	0
ENSG00000264239.1	AL360297.1	chr1	-	71607658	71607751	0	0	0	0	0	0	0	0	0	0	0	0	0	0	0	0	0	0	0
ENSG00000226324.1_5	AL358453.1	chr1	-	71832737	71832986	0	0	0	0	0	0	0	0	0	0	0	0	0	0	0	0	0	0	0
ENSG00000172260.15_4	NEGR1	chr1	-	71861626	72748222	0	0	0	0	0	0	0	0	0	0	0	0	0	0	0	0	0	0	0
ENSG00000231985.1_6	AL354949.1	chr1	+	72036639	72039241	0	0	0	0	0	0	0	0	0	0	0	0	0	0	0	0	0	0	0
ENSG00000271618.1_5	AL359821.1	chr1	+	72203856	72204037	0	0	0	0	0	0	0	0	0	0	0	0	0	0	0	0	0	0	0
ENSG00000228853.1_6	NEGR1-IT1	chr1	-	72259915	72302695	0	0	0	0	0	0	0	0	0	0	0	0	0	0	0	0	0	0	0
ENSG00000233994.2_4	GDI2P2	chr1	+	72740235	72740842	0	0	0	0	0	0	0	0	0	0	0	0	0	0	0	0	0	0	0
ENSG00000286863.1_1	AL513166.2	chr1	+	72748853	73219455	0	0	0	0	0	0	0	0	0	0	0	0	0	0	0	0	0	0	0
ENSG00000227207.2_4	RPL31P12	chr1	+	72767155	72767512	0	0	0	0	0	0	0	0	0	0	0	0	0	0	0	0	0	0	0
ENSG00000225087.2_6	AL583808.1	chr1	-	73102230	73364923	0	0	0	0	0	0	0	0	0	0	0	0	0	0	0	0	0	0	0
ENSG00000212366.1	RNU6-1246P	chr1	-	73183346	73183452	0	0	0	0	0	0	0	0	0	0	0	0	0	0	0	0	0	0	0
ENSG00000227016.3_6	AL583808.2	chr1	+	73230714	73256965	0	0	0	0	0	0	0	0	0	0	0	0	0	0	0	0	0	0	0
ENSG00000285808.1_2	AL583808.3	chr1	+	73258787	73320158	0	0	0	0	0	0	0	0	0	0	0	0	0	0	0	0	0	0	0
ENSG00000137968.16_2	SLC44A5	chr1	-	75667816	76076801	0	0	0	0	0	0	0	0	0	0	0	0	0	0	0	0	0	0	0
ENSG00000224493.1_5	AC093156.1	chr1	+	75987247	75987916	0	0	0	0	0	0	0	0	0	0	0	0	0	0	0	0	0	0	0
ENSG00000252338.1	RNU6-503P	chr1	-	76003700	76003804	0	0	0	0	0	0	0	0	0	0	0	0	0	0	0	0	0	0	0
ENSG00000213579.3_5	AL096829.1	chr1	+	76047784	76048240	0	0	0	0	0	0	0	0	0	0	0	0	0	0	0	0	0	0	0
ENSG00000230863.3_5	AL137803.1	chr1	-	76106863	76189734	0	0	0	0	0	0	0	0	0	0	0	0	0	0	0	0	0	0	0
ENSG00000117054.13_6	ACADM	chr1	+	76190032	76253260	0	0	0	0	0	0	0	0	0	0	0	0	0	0	0	0	0	0	0
ENSG00000181227.3_4	DLSTP1	chr1	-	76209108	76210461	0	0	0	0	0	0	0	0	0	0	0	0	0	0	0	0	0	0	0
ENSG00000137955.16_4	RABGGTB	chr1	+	76251882	76260771	0	0	0	0	0	0	0	0	0	0	0	0	0	0	0	0	0	0	0
ENSG00000206620.1	SNORD45C	chr1	+	76252757	76252835	0	0	0	0	0	0	0	0	0	0	0	0	0	0	0	0	0	0	0
ENSG00000207241.1	SNORD45A	chr1	+	76253574	76253657	0	0	0	0	0	0	0	0	0	0	0	0	0	0	0	0	0	0	0
ENSG00000201487.1	SNORD45B	chr1	+	76255162	76255233	0	0	0	0	0	0	0	0	0	0	0	0	0	0	0	0	0	0	0
ENSG00000057468.7_4	MSH4	chr1	+	76262567	76378927	0.192661	0.091723	0.274343	0.244398	0.239672	0.049649	0.16809	0.083849	0.13008	0.105074	0.037429	0.053841	0.017746	0.01779	0	0	0	0.028094	0.019002
ENSG00000266832.1	AL445464.1	chr1	+	76308317	76308402	0	0	0	0	0	0	0	0	0	0	0	0	0	0	0	0	0	0	0
ENSG00000154007.6_2	ASB17	chr1	-	76384558	76398116	0	0	0	0	0	0	0	0	0	0	0	0	0	0	0	0	0	0	0
ENSG00000225605.3_6	AC092813.1	chr1	+	76392139	76485041	0	0	0	0	0	0	0	0	0	0	0	0	0	0	0	0	0	0	0
ENSG00000230027.2_6	AC092813.2	chr1	+	76507376	76532034	0	0	0	0	0	0	0	0	0	0	0	0	0	0	0	0	0	0	0
ENSG00000184005.11_4	ST6GALNAC3	chr1	+	76540431	77100288	0	0	0	0	0	0	0	0	0	0	0	0	0	0	0	0	0	0	0
ENSG00000223905.1_5	AC103592.1	chr1	-	76819268	76819931	0	0	0	0	0	0	0	0	0	0	0	0	0	0	0	0	0	0	0
ENSG00000272855.1_6	AC104458.1	chr1	+	77102562	77103024	0	0	0	0	0	0	0	0	0	0	0	0	0	0	0	0	0	0	0
ENSG00000226415.1_4	TPI1P1	chr1	+	77165474	77166223	0	0	0	0	0	0	0	0	0	0	0	0	0	0	0	0	0	0	0
ENSG00000264686.1	AC104458.1	chr1	+	77183825	77183926	0	0	0	0	0	0	0	0	0	0	0	0	0	0	0	0	0	0	0
ENSG00000199921.1	RNU6-161P	chr1	+	77218820	77218925	0	0	0	0	0	0	0	0	0	0	0	0	0	0	0	0	0	0	0
ENSG00000142892.15_5	PIGK	chr1	-	77554674	77685115	0.402067	0.229403	0.362105	0.310354	0.259127	0.171004	0.363314	0.167129	0.291465	0.341462	0.409325	0.175354	0.558957	0.169477	0.370419	0.58977	0.320798	0.352777	0.252828
ENSG00000226084.5_5	AC113935.1	chr1	+	77594799	77595353	0	0	0.258404	0	0	0	0	0	0	0.232713	0	0	0	0	0	0	0	0	0
ENSG00000228187.1_5	AC093433.1	chr1	+	77660510	77661080	0	0	0	0	0	0	0	0	0	0	0	0	0	0	0.173212	0	0	0	0.02665
ENSG00000287870.1_1	AC093433.2	chr1	+	77714318	77716511	0	0	0.269969	0.441808	0.470323	0.238755	0	0	0.526873	0.543844	0	0.547934	0	0	0	0	0	0	0
ENSG00000154027.19_4	AK5	chr1	+	77747704	78025651	0.013442	0.115841	0.400047	0.252488	0.281514	0.044019	0.808744	0.557078	0.411919	0.143534	0.312842	1.13322	0.620902	1.3654	0.676906	1.07929	0.258858	0.353503	0.111672
ENSG00000233099.1_6	AC095030.1	chr1	-	77811731	77815270	0	0	2.45127	2.0675	2.884	1.04299	1.43126	2.50849	2.54324	1.9823	2.16472	3.88967	3.35555	3.4616	3.4093	3.8999	2.61929	4.22274	1.69415
ENSG00000221664.1	AC095030.1	chr1	-	77857107	77857213	0	0	0	0	0	0	0	0	0	0	0	0	0	0	0	0	0	0	0
ENSG00000251767.1	RNU7-8P	chr1	+	77886010	77886071	0	0	0	0	0	0	0	0	0	0	0	0	0	0	0	0	0	0	0
ENSG00000287647.1_1	AC093575.1	chr1	-	77896999	77903289	0	0	0	0	0	0	0	0	0	0	0	0	0	0	0	0	0	0	0
ENSG00000036549.13_5	AC118549.1	chr1	-	78028101	78149104	1.53816	2.20789	3.27546	2.59229	2.67124	1.8352	2.52427	1.36654	2.21747	3.29629	0.867606	0.560311	0.984698	0.670996	0.675757	0.822716	0.681673	0.505668	0.91107
ENSG00000251785.1_1	RNA5SP20	chr1	+	78080554	78080637	0	0	0	0	0	0	0	0	0	0	0	0	0	0	0	0	0	0	0
ENSG00000243437.2	RN7SL370P	chr1	+	78111009	78111301	0	0	0	0	0.414391	0.204077	0	0	0	0	0	0	0	0	0	0	0	0	0
ENSG00000077254.14_4	USP33	chr1	-	78161672	78225537	0	0	0	0	0	0	0	0	0	0	0	0	0	0	0	0	0	0	0
ENSG00000285782.2_2	AC116099.1	chr1	-	83863238	83891036	0	0	0	0	0.111906	0	0	0	0.131595	0	0	0	0	0	0	0.233585	0	0	0
ENSG00000231364.3_5	LINC01712	chr1	+	83911650	83945707	0	0	0	0	0	0	0	0	0	0	0	0	0	0	0	0	0	0	0
ENSG00000117114.19_7	ADGRL2	chr1	+	81771845	82458120	0	0	0	0	0	0	0	0	0	0	0	0	0	0	0	0	0	0	0
ENSG00000224494.1_4	HNRNPA3P14	chr1	+	81892141	81893290	0	0	0	0	0	0	0	0	0	0	0	0	0	0	0	0	0	0	0
ENSG00000227288.3_5	AL138799.1	chr1	+	81967479	81969153	0.068657	0.032687	0	0.101476	0	0	0.14905	0.012429	0.054756	0.047677	0	0	0	0	0	0	0	0	0
ENSG00000227960.1_7	AL138799.2	chr1	+	81970784	81971981	0	0	0	0	0	0	0	0	0	0	0	0	0	0	0	0	0	0	0
ENSG00000234953.2_7	AL138799.4	chr1	-	81979565	82023387	0	0	0	0	0	0	0	0	0	0	0	0	0	0	0	0	0	0	0
ENSG00000242598.1_4	MED28P8	chr1	-	82022806	82023517	0	0	0	0	0	0	0	0	0	0	0	0	0	0	0	0	0	0	0
ENSG00000236676.1_7	AC117944.1	chr1	-	82051626	82091398	0	0	0	0	0	0	0	0	0	0	0	0	0	0	0	0	0	0	0
ENSG00000234683.1_5	AL138799.3	chr1	-	82061842	82062191	0	0	0	0	0	0	0	0	0	0	0	0	0	0	0	0	0	0	0
ENSG00000215875.4_4	ST13P20	chr1	+	82187378	82188753	0	0	0	0	0	0	0	0	0	0	0	0	0	0	0	0	0	0	0
ENSG00000233290.3_6	AL157944.1	chr1	-	82678097	83313888	0.044009	0.419589	0.485279	0.288705	0.553709	0.319545	0.384946	0.185649	0.146148	0.151243	0	0	0.111918	0.189545	0.050387	0.182592	0.090853	0.064036	0.096244
ENSG00000233008.6_5	LINC01725	chr1	-	84041459	84326706	0	0	0	0	0.346398	0	0	0	0	0	0	0	0	0	0	0	0	0	0
ENSG00000237076.1_6	AL035706.1	chr1	+	84255963	84267148	0	0	0	0	0	0	0	0	0	0	0	0	0	0	0	0	0	0	0
ENSG00000223231.1	AL035706.1	chr1	+	84259560	84259653	0	0	0	0	0	0	0	0	0	0	0	0	0	0	0	0	0	0	0
ENSG00000137941.17_4	TTLL7	chr1	-	84330707	84464833	0	0	0	0	0	0	0	0	0	0	0	0	0	0	0	0	0	0	0
ENSG00000233061.1_6	TTLL7-IT1	chr1	-	84444801	84449983	0	0	0	0	0	0	0	0	0	0	0	0	0	0	0	0	0	0	0
ENSG00000229486.2_5	AC104454.1	chr1	-	84481548	84484054	0	0	0	0	0	0	0	0	0	0	0	0	0	0	0	0	0	0	0
ENSG00000285201.1_3	AC104454.2	chr1	+	84504212	84530714	0	0	0	0	0.260025	0	0	0	0	0	0	0	0	0	0	0	0	0	0
ENSG00000271576.1_6	AL359504.2	chr1	-	84542014	84543614	0.184884	0.088021	0.105097	0.163591	0	0	0.134875	0	0.092587	0	0	0.02438	0.092591	0.134653	0	0.011653	0	0	0.050164
ENSG00000142875.19_5	PRKACB	chr1	+	84543745	84704181	0.248778	6.08399	1.15474	4.12631	3.41774	0.780777	2.90016	0.812089	2.53423	1.12144	1.64469	1.81196	2.60473	1.21238	1.25932	3.46867	2.22044	3.07631	0.818932
ENSG00000213540.3_5	AL359504.1	chr1	+	84551424	84551916	0.448276	0.213418	0	0.197401	0.023089	0	0.241973	0	0.282573	0.237981	0	0.12634	0	0	0	0.029434	0.318537	0	0
ENSG00000285325.1_3	AC104169.1	chr1	+	85251110	85252397	6.36689	3.03119	2.72332	4.28002	2.30361	2.55548	3.5479	1.48116	2.04269	2.29571	2.51403	3.84661	4.4895	3.88174	4.11129	4.38563	4.1493	2.61695	5.74608
ENSG00000251899.1	AC104169.1	chr1	-	85258751	85258882	0	0	0.313723	0.81201	0.32577	0.688084	0	0	0.657258	0.343579	0.369517	0	0	0	0.292898	0.812703	1.70379	0.695958	0
ENSG00000097096.9_3	SYDE2	chr1	-	85622572	85666699	0	0	0	0	0	0	0	0	0	0	0	0	0	0	0	0	0	0	0
ENSG00000171502.15_4	COL24A1	chr1	-	86194916	86622626	0	0	0.01263	0.032878	0.006231	0.001274	0.014878	0.028	0.040624	0.013345	0	0.006197	0	0	0.018551	0.023205	0.009166	0.003594	0
ENSG00000201620.1_1	RNA5SP51	chr1	-	86349363	86349481	1	0.476087	0.750937	0.290189	0.84317	0.171732	1.36199	0.390839	0	0	0	1.55626	2.21656	0	0.324895	0	0.709177	0	0.44401
ENSG00000229505.1_5	AC104455.1	chr1	+	86495537	86496272	0	0	0	0	0	0	0	0	0	0	0	0	0	0	0	0	0	0	0
ENSG00000171517.6_3	LPAR3	chr1	-	85277285	85358889	0	0	0	4.34395	0	0	0	0	0	4.83957	0	0	3.15406	0	0	0	0	0	0
ENSG00000153898.13_3	MCOLN2	chr1	-	85391266	85462796	0	0	0	0	0	0	0	0	0	0	0	0	0	0	0	0	0	0	0
ENSG00000162643.13_4	WDR63	chr1	+	85464830	85598821	3.29819	7.22357	13.5918	11.7087	12.1206	6.56099	11.0138	7.85113	9.96657	12.6627	8.49177	6.1768	8.80167	9.08597	10.8312	10.8469	8.0915	10.6103	6.73217
ENSG00000055732.13_3	MCOLN3	chr1	-	85483765	85514183	0	0	0	0	0	0	0	0	0	0	0	0	0	0	0	0	0	0	0
ENSG00000122417.15_8	ODF2L	chr1	-	86812507	86862025	0	0	0	0	0	0	0	0	0	0	0	0	0	0	0	0.031502	0	0	0
ENSG00000231349.2_5	AC119749.1	chr1	-	86869859	86870549	1.52533	0.726188	0.461143	0	0.125683	0	0.810742	0	0.207344	0.32103	0.078431	0.314882	0.233614	0.102137	0.17371	0.440996	0.212784	0.682506	0
ENSG00000137975.8_3	CLCA2	chr1	+	86889854	86922236	0	0	0.220335	0	0	0	0.216302	0.234644	0.158107	0.357729	2.00976	1.46455	0.64352	1.31442	1.09387	0.974398	0.800655	1.42277	0.967063
ENSG00000016490.15_2	CLCA1	chr1	+	86934051	86965972	0	0	0	0	0	0	0	0	0	0	0	0	0	0	0	0	0	0	0
ENSG00000016602.9_3	CLCA4	chr1	+	87012761	87046437	0	0	0	0	0	0	0	0	0	0	0	0	0	0	0	0	0	0	0
ENSG00000224466.1_4	CDCA4P2	chr1	-	87018308	87019025	0	0	0	0	0	0.119648	0	0	0	0	0	0	0	0	0	0	0	0	0
ENSG00000236915.2_8	CLCA4-AS1	chr1	-	87036864	87161994	0	0	0	0	0	0	0	0	0	0	0	0	0	0	0	0	0	0	0
ENSG00000221702.2	AL356270.1	chr1	-	87071953	87072040	0	0	0	0	0	0	0	0	0	0	0	0	0	0	0	0	0	0	0
ENSG00000153923.10_2	CLCA3P	chr1	+	87099956	87121059	4.53157	2.17323	3.20608	2.8002	1.78927	1.15863	2.10322	1.15956	1.80679	1.80323	1.61195	1.28563	1.6757	1.5995	1.95492	2.39924	1.58131	1.86112	1.46371
ENSG00000183291.17_8	SELENOF	chr1	-	87328128	87380107	39.1131	22.3583	25.8626	28.388	28.4946	22.6798	27.1417	13.993	17.9181	15.2257	12.9973	8.0519	38.0636	18.9633	15.1849	32.1904	19.342	18.4976	31.4474
ENSG00000137944.18_6	KYAT3	chr1	-	89401456	89458636	0	0	0	0	0	0	0.015851	0	0	0	0	0.089607	0	0	0	0	0	0	0.051282
ENSG00000213516.10_5	RBMXL1	chr1	-	89445139	89458643	0	0	0	0	0	0	0	0	0	0	0	0	0	0	0	0	0	0	0
ENSG00000117226.12_4	GBP3	chr1	-	89472362	89488577	0	0	0	0	0	0	0	0	0	0	0.177681	0.355627	0.386476	0.277831	0.293843	0.36621	0	0.336328	0.386381
ENSG00000202385.1	Y_RNA	chr1	-	89485929	89486048	0	0	0	0	0	0	0	0	0	0	0	0	0	0	0	0	0	0	0
ENSG00000117228.10_3	GBP1	chr1	-	89518002	89530913	0.06849	0.306056	0.244944	0.722926	0.990481	0	0.710319	0.500244	0	0.184839	0.397576	0.243691	0	0.33773	0.302024	1.07141	1.0237	1.90254	0
ENSG00000234518.2_5	PTGES3P1	chr1	-	89569968	89570450	0	0	0	0	0	0	0	0	0	0	0	0	0	0	0	0.070816	0	0.116756	0
ENSG00000162645.13_4	GBP2	chr1	-	89571815	89616139	0.606535	0.51021	6.84723	1.53807	6.76102	1.02795	8.23337	3.65308	1.34006	1.56293	0.913207	0.708482	5.76926	3.24481	1.24928	5.03249	0.590265	1.08045	0.708907
ENSG00000286802.1_1	AC104459.1	chr1	+	89594115	89610378	1.03924	0.49477	0.638943	0.949362	0.526166	0.298876	0.530163	0.379509	0.498316	0.684439	0.28772	0.454488	0.518625	0.186116	0.443512	0.53413	0.195636	0.334933	0.671279
ENSG00000213512.3_6	GBP7	chr1	-	89597425	89641692	0	0	0	0	0	0	0	0.116489	0	0	0	0	0	0	0	0	0	0.063925	0
ENSG00000162654.9_3	GBP4	chr1	-	89646827	89664625	0	0	0	0	0	0	0	0	0	0	0	0	0	0	0	0	0	0	0
ENSG00000284734.1_2	AC099063.4	chr1	+	89664397	89672723	0	0	0	0	0	0	0	0	0	0	0	0	0	0	0	0	0	0	0
ENSG00000284637.1_3	AC099063.3	chr1	-	89668963	89669147	0	0	0	0	0	0	0	0	0	0	0	0	0	0	0	0	0	0	0
ENSG00000237505.8_6	PKN2-AS1	chr1	-	88086486	89150887	0.023103	2.89993	1.84162	1.67404	1.56895	1.28362	1.73599	1.19202	2.06525	2.06728	0	1.90948	1.015	1.30894	2.23655	2.20054	1.70347	3.11526	1.85103
ENSG00000279778.1_5	AL445437.1	chr1	-	88270969	88274055	0	0	0	0	0	0	0	0	0	0	0	0	0	0	0	0	0	0	0
ENSG00000270507.1_5	AL049861.1	chr1	+	88778836	88778985	0	0	0	0.436515	0	0	0	0	0	0	0	0.293434	0	0	0	0	0	0	0
ENSG00000286758.1_1	AL445438.1	chr1	+	88928619	88929762	0	0	0.207403	0	0.284341	0	0	0	0	0.077359	0	0	0.054604	0	0	0.100361	0	0.801757	0
ENSG00000239504.2	RN7SL583P	chr1	-	88943514	88943797	0	0	0	0.947481	0	0	0	0	0	0	0	0	0.250767	0	0	0	0	0	0
ENSG00000230053.2_5	AC093578.1	chr1	-	88963992	88964359	0	0	0	0	0	0	0	0	0	0	0.596449	0	0	0	0.026876	0	0.288431	0.756326	0
ENSG00000237959.1_4	RPL36AP10	chr1	+	89043563	89043884	0	0	0	0	0	0	0	0	0	0	0	0	0.340772	0	0.238744	0	0	0	0
ENSG00000065243.20_5	PKN2	chr1	+	89149905	89301938	0	0	0	0	0	0	0	0	0	0	0	0	0	0	0	0	0	0	0
ENSG00000207234.1	RNU6-125P	chr1	+	89282462	89282568	0	0	0	0	0	0	0	0	0	0	0	0	0	0	0	0	0	0	0
ENSG00000241975.1_4	ELOCP19	chr1	+	89294785	89295102	0	0	0	0	0	0	0	0	0	0	0	0	0	0	0	0	0	0	0
ENSG00000154451.14_2	GBP5	chr1	-	89724633	89738487	0	0	0	0	0	0	0	0	0	0	0	0	0.09161	0	0	0	0	0	0
ENSG00000237568.1_6	AC099063.1	chr1	+	89726265	89735437	0	0	0	0	0	0	0	0	0	0	0	0	0	0	0	0	0	0	0
ENSG00000238081.1_5	AC099063.2	chr1	-	89755359	89756020	0	0	0	0	0	0	0	0	0	0	0	0	0	0	0	0	0	0.048089	0
ENSG00000233235.1_5	BX119321.1	chr1	+	89790205	89800563	0	0	0	0	0	0	0	0	0	0	0	0	0	0	0	0	0	0	0
ENSG00000183347.14_2	GBP6	chr1	+	89829617	89852020	2.92535	1.39272	2.61633	2.63229	2.52083	1.46273	3.08293	1.35836	1.83483	1.95385	0.946356	0.972407	2.9572	1.48531	2.40495	4.09517	1.88611	2.40836	2.35667
ENSG00000215874.3_4	CAPNS1P1	chr1	+	89859592	89860224	0	0	1.1459	0	0	0	0	0	0	0	0	0	0	0.027705	0	0	0	0.075438	0
ENSG00000225492.6_4	GBP1P1	chr1	+	89873238	89891802	0	0	0	0	0	0	0	0	0	0	0	0	0	0	0	0	0	0	0
ENSG00000286548.1_1	AL596214.1	chr1	-	89893092	89991031	0	0	0	0	0	0.021158	0	0	0	0	0	0	0	0	0	0.109195	0	0	0
ENSG00000197147.13_3	LRRC8B	chr1	+	89990395	90063423	0	0	0	0	0	0	0	0	0	0	0	0	0	0	0	0	0	0	0
ENSG00000231999.7_6	LRRC8C-DT	chr1	-	90046850	90098475	0	0	0	0	0	0	0	0	0	0	0	0	0	0	0	0	0	0	0
ENSG00000230735.1_7	AC093423.2	chr1	+	90095284	90141945	0	0	0	0	0	0	0	0	0	0	0	0	0	0	0	0	0	0	0
ENSG00000171488.15_4	LRRC8C	chr1	+	90098631	90235462	0	0	0	0	0	0	0	0	0	0	0	0	0	0	0	0	0	0	0
ENSG00000271949.1_6	AC093423.3	chr1	+	90098699	90398809	0	0	0	0	0	0	0	0	0	0	0	0	0	0	0	0	0	0	0
ENSG00000226394.2_5	AC093423.1	chr1	-	90126771	90126912	0	0	0	0	0	0	0	0	0	0	0	0	0	0	0	0	0	0	0
ENSG00000239176.1	snoU13	chr1	-	90233771	90233877	0	0	0	0	0	0	0	0	0	0	0	0	0	0	0	0	0	0	0
ENSG00000231613.1_7	AC099568.1	chr1	+	90254473	90256051	0	0	0	0	0	0	0	0	0	0	0	0	0	0	0	0	0	0	0
ENSG00000272931.1_6	AC099568.2	chr1	-	90285733	90286427	0	0	0	0	0	0	0	0	0	0	0	0.051979	0.184449	0.076315	0.073742	0.024607	0.350512	0.027484	0
ENSG00000171492.14_3	LRRC8D	chr1	+	90286573	90402170	0	0	0.011468	0	0	0	0	0	0	0	0	0	0	0	0.012096	0.582586	0	0	0
ENSG00000122482.21_3	ZNF644	chr1	-	91380855	91487829	0	0	0	0	0	0	0	0	0	0	0	0	0	0	0	0	0	0	0
ENSG00000162669.16_3	HFM1	chr1	-	91726323	91870413	0	0	0	0	0	0	0	0	0	0	0	0	0	0	0	0	0.19765	0	0
ENSG00000206817.1	Y_RNA	chr1	+	91727182	91727281	0	0	0	0	0	0	0	0	0	0	0	0	0	0	0	0	0	0	0
ENSG00000215873.2_4	FEN1P1	chr1	+	91793926	91795070	0	0	0	0	0	0	0	0	0	0	0	0	0	0	0	0	0	0	0
ENSG00000137948.18_7	BRDT	chr1	+	92414928	92479983	0	0	0	0	0	0	0	0	0	0	0.020449	0	0	0	0	0	0	0	0.052633
ENSG00000203914.4_4	HSP90B3P	chr1	+	92108073	92109639	0	0	0	0	0	0	0	0	0	0	0	0	0	0	0	0	0	0	0.040462
ENSG00000069702.11_4	TGFBR3	chr1	-	92145900	92371892	0.132112	0.72953	0.335282	0.310211	0.474221	0	0.467776	0	0	0.388472	0.626882	0.305542	0.183337	0	0.325821	0.416432	0.166187	0.16952	0.192719
ENSG00000239794.2	RN7SL653P	chr1	-	92295333	92295631	0	0	0.252215	0	0	0	0.341736	0	0	0	0	0.383295	0	0	0	0	0.206593	0	0
ENSG00000172031.7_3	EPHX4	chr1	+	92495542	92529095	1.70622	1.67442	1.47764	3.82799	1.67049	0.782375	3.38657	1.04967	1.87341	0.279779	0.221413	1.6027	1.0485	1.19888	1.29833	1.37041	2.55261	1.77905	0.55305
ENSG00000233228.1_4	LPCAT2BP	chr1	+	92531863	92533396	0	0	0	0.111095	0	0	0	0	0	0	0	0	0	0	0	0	0	0	0
ENSG00000230667.5_3	SETSIP	chr1	-	92540090	92540998	0	0	0.111256	0	0	0	0	0	0	0.134597	0	0	0.142238	0	0	0	0	0.12676	0
ENSG00000189195.13_6	BTBD8	chr1	+	92545862	92650282	0	0	0	0.010542	0	0	0.043694	0	0	0	0	0	0	0	0	0	0	0	0
ENSG00000224678.3_4	GAPDHP46	chr1	-	92580360	92581353	0	0	0	0	0	0	0	0	0	0	0.046345	0.104018	0	0.123071	0	0.473408	0	0	0.410365
ENSG00000233401.1_5	PRKAR1AP1	chr1	+	92590858	92592019	0.468158	0.222884	0.393894	0	0.052607	0	0.256004	0	0	0	0	0	0	0	0	0	0	0	0
ENSG00000273487.1_7	AC104836.1	chr1	+	92654794	92656264	0	0	0	0	0	0	0	0	0	0	0	0	0	0	0	0	0	0	0
ENSG00000226773.1_5	AL663109.1	chr1	+	92668705	92669548	0	0	0	0	0	0	0	0	0	0	0	0	0	0	0	0	0	0.080827	0
ENSG00000203910.9_3	C1orf146	chr1	+	92683472	92711370	0	0	0	0	0	0	0	0	0	0	0	0	0	0	0	0	0	0	0
ENSG00000233125.3_4	ACTBP12	chr1	-	92694575	92694992	0	0	0	0	0	0	0	0	0	0	0	0	0	0	0	0	0	0	0
ENSG00000265543.1	AL451010.1	chr1	-	92694813	92694896	0	0	0	0	0	0	0	0	0	0	0	0	0	0	0	0	0	0	0
ENSG00000174842.17_3	GLMN	chr1	-	92711959	92764544	0	0	0	0	0	0	0	0	0	0	0	0	0	0	0	0	0	0	0
ENSG00000122484.9_3	RPAP2	chr1	+	92764616	92867613	0	0	0	0	0	0	0	0	0	0	0	0	0	0	0	0	0	0	0
ENSG00000242764.2	RN7SL824P	chr1	-	92867948	92868242	0	0	0	0	0	0	0	0	0	0	0	0	0	0	0	0	0	0	0
ENSG00000162676.12_3	GFI1	chr1	-	92938600	92952482	0	0	0	0	0	0	0	0	0	0	0	0	0	0	0	0	0	0	0
ENSG00000067208.14_3	EVI5	chr1	-	92974253	93257961	0.005141	0.040695	0.21773	0.262992	0.005329	0	0.006634	0.038775	0.01838	0.050576	0	0.133789	0.077326	0.01789	0.022732	0	0.055516	0	0.001876
ENSG00000223787.2_5	AL354890.1	chr1	-	93046033	93046378	0	0	0	0	0	0	0	0	0	0	0	0	0	0	0	0	0	0	0
ENSG00000229992.1_4	HMGB3P9	chr1	-	93112605	93113187	0	0	0	0.433858	0	0	0.359162	0	0.231298	0	0	0	0	0	0	0.364461	0	0	0.166759
ENSG00000201317.1	RNU4-59P	chr1	-	93166376	93166491	0	0	0	0.20104	0.661453	0	0	0	0	0	0.903264	0	0	0.188056	0	0	0	0	0
ENSG00000225505.1_5	AC104332.1	chr1	+	93197557	93198814	0	0	0	0	0	0	0	0	0.539925	0	0	0	0	0	0	0	0	0	0
ENSG00000234202.2_5	AC104332.2	chr1	-	93214732	93214887	0	0	0	0.408226	0.326999	1.63023	0.300071	0.98812	1.62711	0.799481	1.36069	0.49509	0.456526	0.740313	2.52448	0	0	1.411	0.503985
ENSG00000223896.2_4	CCNJP2	chr1	+	93221351	93222513	0.428203	0.203862	0.211396	0.10913	0.188137	0.272039	0.098678	0.264133	0.271965	0.148354	0.278435	0.346328	0.329316	0.26591	0.436035	0.230381	0.720404	0.437187	0.070147
ENSG00000122406.14_4	RPL5	chr1	+	93297570	93307481	0	0	0	0	0.153378	0	0	0	0.153918	0	0	0	0	0	0	0	0	0	0
ENSG00000154511.12_3	DIPK1A	chr1	-	93298294	93427079	0	0	0	0	0	0	0	0	0	0	0	0	0	0	0	0	0	0	0
ENSG00000206680.1	SNORD21	chr1	+	93302846	93302940	0	0	0	0	0	0	0	0	0	0	0	0	0	0	0	0	0	0	0
ENSG00000251795.1	SNORA66	chr1	+	93303575	93303627	0	0	0	0	0	0	0	0	0	0	0	0	0	0	0	0	0	0.454784	0
ENSG00000207523.1	SNORA66	chr1	+	93306276	93306408	0	0	0	0	0	0	0	0	0	0	0	0	0	0	0	0	0	0	0
ENSG00000207022.1	SNORA51	chr1	+	93311616	93311739	0	0	0	0	0	0	0	0	0	0	0	0	0	0	0	0	0	0	0
ENSG00000229052.2_5	AL449283.1	chr1	+	93396253	93399655	0	0	0	0	0	0.029582	0	0	0	0.023902	0	0	0	0	0	0	0	0	0
ENSG00000287797.1_1	AC093577.1	chr1	+	93443822	93452924	0	0	0	0	0	0	0	0	0	0	0	0	0	0	0	0	0	0	0
ENSG00000238787.1	AC093577.1	chr1	-	93447794	93447865	6.86111	3.26648	0.726516	0	1.01883	0.404727	1.51004	0	0	0.445034	0	0.761267	0.747349	1.1941	1.43611	0.518246	1.1842	0.454784	0.945198
ENSG00000252752.1	RNU6-210P	chr1	+	93475814	93475908	0	0	0	0.30213	0	0	0	0	0	0	0	0	0	0	0	0	0	0	0
ENSG00000222664.1	RN7SKP123	chr1	+	93491809	93492099	0	0	0	0	0	0	0	0	0	0	0	0	0	0	0	0	0	0	0
ENSG00000251837.1	Y_RNA	chr1	-	93492967	93493063	0	0	0	0	0	0	0	0	0	0	0	0	0	0	0	0	0	0	0
ENSG00000143033.18_3	MTF2	chr1	+	93544792	93604636	4.13786	9.75225	6.86855	9.64988	10.2371	10.3556	6.89552	6.09086	12.015	7.24823	0	0.773512	3.15502	2.38774	1.64182	5.14318	1.12417	0.796068	2.36037
ENSG00000117500.13_3	TMED5	chr1	-	93615299	93646073	0	0	0	0	0	0	0	0	0	0	0	0	0.128217	0.06443	0	0	0	0	0
ENSG00000122483.17_5	CCDC18	chr1	+	93645476	93744287	0	0	0	0	0	0	0.025959	0.035312	0	0	0	0	0	0.018808	0	0.108824	0.035305	0	0
ENSG00000237003.1_5	AC126124.2	chr1	-	93656297	93656617	0	0	0	0	0	0	0	0	0	0	0	0	0	0	0	0	0	0	0
ENSG00000225297.1_5	AC126124.1	chr1	-	93665312	93665496	0	0	0	0	0	0	0	0	0	0	0	0	0	0	0	0	0	0	0
ENSG00000223745.8_7	CCDC18-AS1	chr1	-	93727743	93811582	0.003551	0.240169	0.201414	0.467494	0.187266	0.010522	0.069659	0.122346	0.018981	0.35119	0.649221	0.253962	0.071413	0.063015	0.751616	0.639709	0.1641	0.076701	0.545355
ENSG00000229567.1_5	AL139421.1	chr1	-	93744518	93744686	0	0	0	0	0.339264	0	0	0	0	0	0	0	0.527541	0	0	0	0	0.694286	0
ENSG00000117505.13_3	DR1	chr1	+	93811464	93835050	0	0	0	0	0	0	0	0	0	0	0	0	0	0	0	0	0	0	0
ENSG00000137936.18_6	BCAR3	chr1	-	94027298	94312706	0	0	0	0	0	0	0.023313	0	0	0	0	0	0.014267	0	0	0	0	0	0
ENSG00000224093.5_6	AL109613.1	chr1	+	94057756	94071130	0	0	0	0	0	0	0	0	0	0	0	0	0	0	0	0	0	0	0
ENSG00000211575.1	MIR760	chr1	+	94312388	94312467	0	0	0	0	0	0	0	0	0	0	0	0	0	0	0	0	0	0	0
ENSG00000223490.2_4	CHCHD2P5	chr1	-	94386824	94387223	0	0	0	0	0	0	0	0	0	0	0	0	0	0	0	0	0	0	0
ENSG00000234099.1_4	MTND4P11	chr1	-	94388130	94389501	0	0	0	0	0	0	0	0	0	0	0	0	0	0	0	0	0	0	0
ENSG00000235794.1_5	MTND3P21	chr1	-	94389942	94390272	0	0	0	0	0	0	0	0	0	0	0	0	0	0	0	0	0	0	0
ENSG00000232752.1_5	MTCO3P21	chr1	-	94390299	94390941	0	0	0	0	0	0	0	0	0	0	0	0	0	0	0	0	0	0	0
ENSG00000229842.2_5	MTATP6P13	chr1	-	94390962	94391628	0	0	0	0	0	0	0	0	0	0	0	0	0	0	0	0	0	0	0
ENSG00000250890.1_5	AL117351.2	chr1	-	94391588	94391744	0	0	0	0	0	0	0	0	0	0	0	0	0	0	0	0	0	0	0
ENSG00000236689.1_5	MTCO2P21	chr1	-	94392171	94393125	0	0	0	0	0	0	0	0	0	0	0	0	0	0	0	0	0	0	0
ENSG00000226960.1_4	MTCO1P21	chr1	-	94393270	94393858	0	0	0	0	0.017894	0	0	0	0	0	0	0	0	0	0	0	0	0	0
ENSG00000233129.1_5	AL117351.1	chr1	-	94400035	94400800	0	0	0	0	0	0	0	0	0	0	0	0	0	0	0	0	0	0	0
ENSG00000198691.13_4	ABCA4	chr1	-	94458390	94586704	0.283966	0.191461	0.210103	0.37366	0.163847	0.115372	0.288558	0.164354	0.172515	0.230874	0.185633	0.185972	0.266794	0.11102	0.146869	0.268811	0.168709	0.272635	0.165029
ENSG00000224081.9_5	SLC44A3-AS1	chr1	-	95079370	95320982	0	0	0	0	0	0	0.015753	0	0	0.117602	0.299361	0.526855	0	0.076333	0.258031	0.818637	0.099811	0.155739	0
ENSG00000232857.2_4	KATNBL1P2	chr1	-	95116100	95116934	0	0	0	0	0	0	0	0	0	0	0	0	0	0.056349	0.02369	0	0	0	0
ENSG00000263526.1	MIR378G	chr1	-	95211416	95211456	0	0	0	0	0	0	0	0	0	0	0	0	0	0	0	0	0.435011	0	0
ENSG00000143036.17_4	SLC44A3	chr1	+	95285898	95360802	0	0	0	0	0	0	0	0	0	0	0	0	0	0	0	0	0	0	0
ENSG00000137962.13_3	ARHGAP29	chr1	-	94614544	94740624	0	0	0.487207	0.323231	0.210381	0.143256	0.131238	0	0.101345	0.079963	0.063971	0.130973	0.383205	0.269029	0.306037	0.373382	0.255609	0.290781	0.40161
ENSG00000264963.1	RN7SL440P	chr1	+	94616294	94616610	0.457413	0.217768	0.819565	0.713031	0.712838	0.735403	0	0.280861	0.563009	0.18972	0.19376	0.425716	0.033283	0	0.370146	0	2.2519	0.256803	0.22935
ENSG00000238389.1	snoU13	chr1	+	94616974	94617077	2.33654	1.1124	0.825714	1.50498	0.948566	0.614975	1.53907	0.191661	1.70656	0.02844	1.31581	1.83263	2.73408	2.27029	0.816997	0.926863	0.376452	1.02764	1.08926
ENSG00000226835.3_7	AC097059.1	chr1	+	94713375	94876592	0	0	0.025314	0	0	0.005504	0	0	0.031236	0.145253	0	0.024155	0.074528	0.357533	0.071815	0.387039	0.035377	0	0.034233
ENSG00000178596.10_4	GAPDHP29	chr1	+	94767594	94768578	0	0	0	0	0	0	0.007154	0	0.08506	0	0	0	0	0	0.215426	0.071029	0	0	0
ENSG00000236098.1_6	AC097059.2	chr1	-	94784035	94790125	0	0	0	0	0	0	0	0	0	0	0	0	0	0	0	0	0	0	0
ENSG00000232918.2_5	AC118469.1	chr1	-	94871951	94872438	0	0	0.395713	0.542212	0.108852	0	0	0.404828	0	0.202033	0	0	0	0	0.347307	0.049913	0	0.312198	0
ENSG00000286692.1_1	AC118469.2	chr1	-	94883299	94883784	0	0	0.253832	0.780677	0.326165	0	0.204031	2.08533	0.161173	0	0	0	0.886833	1.10895	0.498591	0	0.121731	0	0.243529
ENSG00000117528.13_4	ABCD3	chr1	+	94883945	94984222	0.320337	1.6499	3.00601	4.3013	2.7746	1.81839	3.90493	1.93511	2.41594	2.69565	2.99046	2.67446	2.40482	2.52464	2.34504	2.27501	1.58832	2.41651	2.02447
ENSG00000117525.14_3	F3	chr1	-	94994729	95007315	0	0	0	0	0	0	0	0	0	0	0	0	0	0	0	0	0	0	0
ENSG00000223675.1_6	AC093117.1	chr1	-	95051112	95057853	0.82819	0.39429	0.206008	0.570353	0.30546	0.260084	0.463235	0.260547	0.300973	0.638283	0	0	0	0	0	0	0	0	0
ENSG00000226053.1_5	LINC01776	chr1	+	98676303	98738214	0	0	0	0	0	0	0	0	0	0	0	0	0	0	0	0	0	0	0
ENSG00000117598.12_3	PLPPR5	chr1	-	99355801	99470588	0	0	0	0	0	0	0	0	0	0	0	0	0	0	0	0	0	0	0
ENSG00000232825.3_7	AL445433.2	chr1	+	99469832	99710350	1.84451	2.19849	3.7847	5.65008	5.10306	1.93593	6.38821	2.24071	3.4055	3.09178	0.920022	1.19678	1.41671	0.758431	0.961229	1.54281	1.40859	1.12164	1.39145
ENSG00000227034.1_5	AL445433.1	chr1	+	99473774	99474030	0	0	0	0	0	0	0	0	0	0	0	0	0	0	0	0	0	0	0
ENSG00000117600.12_3	PLPPR4	chr1	+	99729509	99775146	0	0	0	0.041264	0	0	0	0	0	0	0	0	0	0	0	0	0	0	0
ENSG00000099260.11_4	PALMD	chr1	+	100111669	100160097	2.581	2.03135	1.45024	2.2308	1.52731	0.961264	1.5876	0.924176	1.84301	0.709344	1.46529	1.32437	1.71132	1.32015	1.50895	1.1416	1.15074	1.58654	1.02454
ENSG00000223656.1_4	HMGB3P10	chr1	+	100163798	100164734	0	0	0	0	0	0	0	0	0	0	0	0	0	0	0	0	0	0	0
ENSG00000156869.13_5	FRRS1	chr1	-	100174188	100232187	2.11243	1.75763	2.16287	2.21631	0.983436	1.14226	1.52977	0.694695	1.71375	0.862128	1.10737	1.07635	1.20893	1.76475	1.6393	2.45816	1.39213	1.72955	1.42638
ENSG00000201491.1	RNU4-75P	chr1	-	100250296	100250441	0	0	0	0	0	0	0	0	0	0	0	0	0	0	0	0	0	0	0
ENSG00000202254.1	Y_RNA	chr1	+	100257218	100257309	0	0	0	0.448474	0	0	0.492403	0	0	0	0	0	0	0	0	0	0	0	0
ENSG00000252226.1	AL451051.1	chr1	+	100295021	100295093	0	0	0	0	0	0	0	0	0	0	0	0	0	0	0	0	0	0	0
ENSG00000162688.17_4	AGL	chr1	+	100315917	100389579	0	0	0	0	0	0	0	0	0	0	0	0	0	0	0	0	0	0	0
ENSG00000228084.1_6	AC118553.1	chr1	-	100433939	100435420	0	0	0	0	0	0	0	0	0	0	0	0	0	0	0	0	0	0	0
ENSG00000117620.15_5	SLC35A3	chr1	+	100434907	100501190	0	0	0.448116	0	0.381961	0	0	0	0.230242	0.176586	0	0.075822	0.430623	0	0.319445	0.393904	0.216002	0.264499	0.331641
ENSG00000283761.1_6	AC118553.2	chr1	+	100435567	100548877	0	0	0	0	0	0	0.018715	0	0	0	0.002194	0	0	0	0	0	0	0	0
ENSG00000212248.1	RNU6-750P	chr1	+	100444495	100444601	0	0	0	0	0	0	0	0	0	0	0	0	0	0	0	0	0	0	0
ENSG00000202259.1	RNU6-1318P	chr1	-	100466193	100466295	0	0	0	0	0	0	0	0	0	0	0	0	0	0	0	0	0	0	0
ENSG00000156875.14_4	MFSD14A	chr1	+	100503651	100548933	0	0	0	0	0	0	0	0	0	0	0	0	0	0	0	0	0.024576	0	0
ENSG00000241073.1_7	AC093019.2	chr1	-	100523546	100550027	0	0	0	0	0	0	0	0	0	0	0	0	0	0	0	0	0	0	0
ENSG00000156876.10_4	SASS6	chr1	-	100549119	100598511	0	0	0	0	0	0	0	0	0	0	0	0	0	0	0	0	0	0	0
ENSG00000226952.1_5	AC093019.1	chr1	+	100564795	100565046	0	0	0	0	0	0	0	0	0	0	0	0	0	0	0	0	0	0	0
ENSG00000223906.1_7	AC104457.2	chr1	+	100810033	100810798	0	0	0	0	0	0	0	0	0	0	0	0	0	0	0	0	0	0	0
ENSG00000079335.20_6	CDC14A	chr1	+	100810557	100985833	0	0	0	0	0	0	0	0	0	0	0	0	0	0	0	0	0	0	0
ENSG00000216067.1	AC104457.1	chr1	-	100844238	100844331	0	0	0	0	0	0	0	0	0	0	0	0	0	0	0	0	0	0	0
ENSG00000234332.1_4	BCAS2P2	chr1	-	100858589	100859582	0	0	0	0	0	0	0	0	0	0	0	0	0	0	0	0	0	0	0
ENSG00000228086.1_6	AL589990.1	chr1	-	100927955	100951553	0	0	0	0.504533	0	0	0	0	0.088768	0	0	0	0	0.053467	0	0	0	0	0
ENSG00000181656.7_3	GPR88	chr1	+	101003695	101007577	0	0	0	0	0	0	0	0	0.187827	0	0	0	0	0	0	0	0	0	0
ENSG00000213421.4_5	AC099670.1	chr1	-	101052205	101052987	0	0	0	0	0	0.160948	0	0	0	0	0	0.106063	0	0	0	0	0	0	0
ENSG00000060718.22_5	COL11A1	chr1	-	103342023	103574428	0.021871	0.019493	0.045691	0.067146	0.008631	0	0.010304	0.011728	0.010149	0.024624	0	0	0	0	0	0	0	0	0
ENSG00000234257.1_4	SOD2P1	chr1	-	103565699	103566260	0	0	0	0	0	0	0	0	0	0	0	0	0	0	0	0	0	0	0
ENSG00000134215.16_4	VAV3	chr1	-	108113783	108507802	0	0	0.008414	0	0	0	0	0	0	0	0	0.071892	0.06026	0	0.029971	0.054352	0.051422	0.028419	0
ENSG00000265536.1	AL591042.1	chr1	-	108318796	108318878	0	0	0	0	0	0	0	0	0	0	0	0	0	0	0	0	0	0	0
ENSG00000230489.1_6	VAV3-AS1	chr1	+	108507065	108537229	5.73667	2.73115	2.61687	2.17861	2.08817	1.8855	1.72146	1.18788	1.74838	0.823459	0	0	0	0.043534	0	0	0	0	0
ENSG00000264753.1	AL390036.1	chr1	-	108561275	108561393	0	0	0	0	0	0	0	0	0	0	0	0	0	0	0	0	0	0	0
ENSG00000226822.3_6	AL390036.1	chr1	+	108582885	108618642	0	0	0	0	0	0	0	0	0	0	0	0	0	0	0	0	0	0	0
ENSG00000085491.17_4	SLC25A24	chr1	-	108676665	108743471	2.14914	2.1147	2.45472	2.86844	2.08411	1.28027	3.46525	1.77808	2.40553	3.29487	2.80106	2.63457	1.91718	1.39069	1.84926	1.9094	1.58765	1.91284	1.39088
ENSG00000260879.1_7	AL359258.2	chr1	+	108742548	108744113	0	0	0	0	0	0.081722	0	0	0	0	0	0	0	0	0	0	0	0	0
ENSG00000280186.1_6	AL359258.3	chr1	+	108743035	108745365	0	0	0	0	0	0	0	0	0	0	0	0	0.028289	0	0.093346	0	0	0	0.005984
ENSG00000196427.13_3	NBPF4	chr1	-	108765963	108786703	0.520108	0.288181	0.403148	0.061	0.14173	0.105427	0.416585	0	0.154172	0.412619	0	0	0.301282	0	0.09752	0	0	0.02855	0.116613
ENSG00000238122.1_6	AL359258.1	chr1	-	108803818	108816311	0	0	0	0	0	0	0	0	0	0.213795	0	0	0	0.236539	0	0.265912	0	0	0
ENSG00000241361.8_4	SLC25A24P1	chr1	+	108815565	108880475	0	0	0.209759	0.3733	0	0	0	0	0.259729	0	0.367581	0	0	0.300151	0.531798	0	0.481035	0.304349	0
ENSG00000243967.4_2	NBPF5P	chr1	+	108918460	108953436	7.05106	3.35692	3.99077	4.16444	0	1.79844	4.57336	2.71783	4.00467	3.62538	4.1603	3.54425	2.86009	3.48634	3.26704	2.6819	3.40478	4.16357	0
ENSG00000238118.1_4	SLC25A24P2	chr1	-	108926358	108963917	0	0	0	0.813409	0	0.312403	0	0	0	0	0	0	0	0	0	0.090439	0	0	0
ENSG00000224698.1_6	AL390038.1	chr1	+	108963311	108975806	0	0	0.38197	0.433832	0.335433	0.217976	0.257657	0.143722	0	0.211808	0.163105	0.283184	0	0	0.274885	0.217659	0.371539	0	0.178892
ENSG00000186086.18_4	NBPF6	chr1	+	108992904	109013624	0	0	0	0	0	0	0.111406	0	0	0	0	0	0	0	0	0	0.047792	0	0
ENSG00000283354.1_5	AL392088.2	chr1	-	109038097	109043766	0	0	0	0	0	0	0	0	0	0	0	0	0	0	0	0	0	0	0
ENSG00000227832.1_4	ST13P21	chr1	+	109044980	109046077	0	0	0	0	0	0	0	0	0	0	0	0	0	0	0	0	0	0	0
ENSG00000226483.2_5	AL392088.1	chr1	+	109051196	109051865	0	0	0	0	0	0	0	0	0	0	0	0	0	0	0	0	0	0.049551	0
ENSG00000162636.16_3	FAM102B	chr1	+	109102711	109187522	0	0	0	0.334446	0	0	0	0	0.207062	0.205271	0	0	0.191712	0.197811	0.072044	0.278251	0.089472	0.212041	0
ENSG00000162639.16_6	HENMT1	chr1	-	109190912	109204148	9.20322	5.67214	5.20812	5.9022	3.24827	3.96742	2.2954	2.2027	2.45605	1.65092	0	0	0	0	0	0	0	0	0
ENSG00000285923.1_2	AL160171.1	chr1	+	109204155	109208868	16.4514	7.83228	4.4743	8.88415	4.37539	4.0965	3.07381	3.68782	3.91263	3.11461	0	0	0	0	0	0	0	0	0
ENSG00000134186.12_3	PRPF38B	chr1	+	109234932	109245550	77.596	125.526	73.2717	66.2182	70.0111	58.1193	64.9065	94.5503	48.7144	60.8859	14.0414	16.9643	41.2836	52.059	57.2021	57.8036	53.0463	54.7385	52.5283
ENSG00000143107.9_3	FNDC7	chr1	+	109255530	109285364	22.2717	10.6032	8.38946	9.02309	10.6723	9.49202	6.42316	10.6723	13.1336	7.34907	7.20561	6.3002	5.15785	6.68811	11.1448	7.62635	7.97334	10.0483	4.8179
ENSG00000232971.2_6	AL591719.2	chr1	-	109276878	109277347	0	0	0	0	0	0	0	0	0	0	0.404831	0	0	0.644929	0	0	0	0	0
ENSG00000116266.11_3	STXBP3	chr1	+	109289296	109352145	1.62483	2.02938	2.8054	3.64931	9.10803	2.29018	0	1.8787	2.037	8.39493	7.03211	5.41127	7.64193	5.49841	8.85655	7.78459	6.03611	8.2311	6.07692
ENSG00000228076.2_5	AL591719.1	chr1	-	109309463	109310206	104.259	49.6365	30.9748	48.8608	30.8556	19.8516	26.0028	25.291	37.0587	40.7991	20.0521	23.9727	18.1016	20.9539	18.9808	12.915	17.3139	21.7074	15.8466
ENSG00000162641.20_5	AKNAD1	chr1	-	109358520	109506106	0	0	0	0	0.055981	0	0	0.026024	0	0	0	0	0	0	0	0	0	0	0
ENSG00000203897.4_6	SPATA42	chr1	+	109399839	109401146	0	0	0	0	0	0	0.892849	0	0	0	0	0	0	0	0	0	0	0	0
ENSG00000121957.14_6	GPSM2	chr1	+	109417972	109477167	0	0	0	0	0.029097	0.026749	0.028442	0	0	0	0	0.172876	0.22257	0	0.099944	0	0.215662	0	0
ENSG00000121940.15_3	CLCC1	chr1	-	109472130	109506079	0.428485	0.410306	0.586924	0.667699	0.476522	0.348564	0.524148	0.497051	0.586374	0.628185	0.591818	0.623864	0.875241	0.626873	0.894664	1.02942	0.709096	0.881857	0.890285
ENSG00000085433.15_6	WDR47	chr1	-	109512836	109584735	0	0	0.004626	0.007087	0.030823	0	0.024336	0	0.018124	0	0.027801	0	0.001617	0	0.009649	0	0.028522	0	0.004386
ENSG00000237349.1_5	BX679664.2	chr1	-	109529585	109529867	0	0	0	0	0	0	0	0	0	0	0	0	0	0	0	0	0	0	0
ENSG00000244716.3_5	BX679664.3	chr1	+	109534904	109535458	0	0	0	0	0	0	0	0	0	0	0	0	0	0	0	0	0	0	0.234578
ENSG00000228665.2_5	BX679664.1	chr1	+	109572689	109572941	0	0	0	0	0	0	0	0	0	0	0	0	0	0	0	0	0	0	0
ENSG00000228054.2_4	RANP5	chr1	+	109589450	109590104	0	0	0.100492	0.183498	0	0.369225	0.072236	0	0	0	0	0.095092	0	0	0	0.70972	0.047818	0.20691	0
ENSG00000197780.9_2	TAF13	chr1	-	109605108	109618624	0.636429	0.394232	0.800924	0	0.397685	0	0.273651	0	0.529855	0.821906	0	0	0	0	0	0.433959	0	0	0.150066
ENSG00000273382.1_7	AL356488.3	chr1	-	109630593	109633480	47.0139	22.3827	14.9731	17.6646	18.7983	17.9732	17.6368	21.2951	22.2836	14.0908	38.8646	36.8958	32.684	34.1792	28.5604	28.6428	25.8771	27.068	32.8717
ENSG00000215717.6_4	TMEM167B	chr1	+	109632425	109639556	0	0	0	0	0	0	0	0	0	0	0	0	0	0	0	0	0	0	0
ENSG00000270066.3_6	AL356488.2	chr1	+	109642815	109643241	0	0	0.020417	0	0	0	0	0	0.322767	0	0	0	0.273036	0	0	0	0.405466	0.019171	0
ENSG00000251484.3_5	AL356488.1	chr1	-	109646157	109647388	0	0	0	0	0	0	0	0	0	0	0	0	0	0	0	0	0	0	0
ENSG00000179902.12_3	C1orf194	chr1	-	109648573	109656479	32.6065	20.0539	25.177	16.048	22.3594	17.5728	0	21.9511	19.624	22.6806	54.6482	56.4615	106.186	92.7163	88.1275	105.697	116.607	121.396	120.74
ENSG00000116299.17_3	KIAA1324	chr1	+	109656301	109749403	2.73995	1.80159	2.39878	1.67806	2.00949	1.67484	1.87928	1.58103	2.35474	1.82669	33.4491	13.2559	47.2027	22.0486	43.918	49.8275	50.5531	50.9412	54.3652
ENSG00000238310.1	RNU7-122P	chr1	-	109750416	109750470	0	0	0	0	0.421585	0	0.503345	0	0.144221	0	0	0.830473	0	0.427841	0	0	0	0	0
ENSG00000031698.13_3	SARS	chr1	+	109756540	109780804	0	0	0.447405	0	0	0	0.269828	0	0.151688	0	0.202692	0	0.071626	0	0.317153	0	0	0	0.067019
ENSG00000168765.17_3	GSTM4	chr1	+	110198721	110217458	0	0	0	0	0	0	0	0	0	0	0	0	0	0	0	0	0	0	0
ENSG00000213366.13_4	GSTM2	chr1	+	110210644	110252173	1.23937	6.93513	5.9337	7.66271	6.64395	6.56394	1.66278	5.86054	5.66982	4.72192	4.8943	2.0595	3.2318	4.05313	5.33539	5.90672	4.5606	4.69991	3.85044
ENSG00000134184.12_5	GSTM1	chr1	+	110230436	110251661	1.45143	1.59178	1.5536	2.44982	2.33021	2.07195	1.18834	1.64918	2.15348	1.34761	1.06743	1.4773	1.36385	1.05159	1.4091	2.64127	1.43467	2.18614	1.69728
ENSG00000260246.1_6	AC000032.1	chr1	-	110235739	110236364	0	0	0.219493	0.358832	0	0	0	0	0	0	0	0	0	0	0	0	0	0	0
ENSG00000134243.12_4	SORT1	chr1	-	109852190	109940540	0	0	0	0	0	0	0	0	0	0	0	0	0	0	0	0	0	0	0
ENSG00000143106.13_3	PSMA5	chr1	-	109941664	109969070	0	0	0	0	0	0	0	0	0	0	0	0	0	0	0	0	0	0	0
ENSG00000143028.9_3	SYPL2	chr1	+	110009168	110024756	96.3716	50.0816	51.8357	57.267	46.1841	32.7417	53.4006	38.8315	44.4859	49.8071	38.3692	40.4573	50.7976	48.2978	57.82	61.8626	49.4445	59.5724	48.2091
ENSG00000162650.16_3	ATXN7L2	chr1	+	110026101	110035426	0	0	0.702039	0.594856	0.80848	0	0.842435	0.657086	0	0	0	0	0.845948	0.858894	1.09155	0.877167	0.921427	1.13379	0.622887
ENSG00000174151.14_5	CYB561D1	chr1	+	110036674	110045554	9.11828	4.86524	7.1716	5.44821	7.11521	0	5.95919	6.15092	0	0	0	0	0	5.81833	8.28024	14.1636	7.40491	8.17694	5.66
ENSG00000181754.7_3	AMIGO1	chr1	-	110046800	110052360	0.951177	0.453814	0.647067	0.686699	0.851635	0	0.491374	0.568237	0.461163	0.483976	0.497499	0.68251	0.782364	0.499276	0.719391	0.721099	0.615035	0.812761	0.513251
ENSG00000224927.2_4	NDUFA5P10	chr1	-	110353264	110353620	0	0	0.136756	0	0.159423	0	0	0	0.193027	0	0	0	0	0	0	0.659057	0	0.177073	0
ENSG00000228420.1_5	LINC01768	chr1	+	110370977	110414058	4.97269	2.36743	0.032052	1.25026	0.666919	0.285425	0.840671	0.283823	0.919656	0.895821	0.794151	0.471939	0	0	0.838683	0.42679	0.135255	0	0
ENSG00000227963.1_6	RBM15-AS1	chr1	-	110828997	110881793	0	0	0	0	0	0	0	0	0	0	0	0	0	0	0	0	0	0	0
ENSG00000162775.16_5	RBM15	chr1	+	110881128	110889303	0	0	0	0	0	0	0	0	0	0	0	0	0	0	0	0	0	0	0
ENSG00000224699.9_5	LAMTOR5-AS1	chr1	+	110889738	110986439	0.094828	2.43566	5.45199	2.99077	1.99104	2.66563	4.52444	1.83412	2.2173	3.96099	1.60154	1.23049	0.760511	1.31909	1.68331	1.19785	0.824106	1.19731	1.13718
ENSG00000168679.18_5	SLC16A4	chr1	-	110905473	110933704	0	0	0	0	0	0	0	0	0.035729	0.035719	0	0	0	0	0	0.145964	0	0	0
ENSG00000273373.1_6	AL355488.1	chr1	+	110912776	110915625	0	0	0	0.093157	0	0	0	0.081751	0	0.125921	0	0	0	0	0.047323	0	0	0.047074	0
ENSG00000134248.13_3	LAMTOR5	chr1	-	110943871	110950564	5.58459	3.46945	3.08638	5.29606	3.64475	1.97477	5.17928	2.57334	2.84556	3.34728	0	0	0	1.18168	1.4418	2.24625	0	1.2565	0
ENSG00000177301.15_3	KCNA2	chr1	-	111062459	111174096	1.01506	3.41242	2.39935	3.01681	2.75015	1.96522	1.80341	0	2.49321	1.88755	1.97673	1.31144	1.50929	0.520191	1.18762	2.62212	1.81883	2.45959	2.20834
ENSG00000221538.1	AL365361.1	chr1	-	111195564	111195653	0	0	0	0	0.192056	0	0	0.595522	0	1.12833	0.336215	0.189163	0.445479	0	0	0	0.290007	0.454784	0
ENSG00000259834.1_6	AL365361.1	chr1	-	111196182	111199662	13.0112	6.19446	6.13918	9.17633	7.90802	5.58912	7.11312	6.72232	7.3857	5.16093	1.05286	1.04895	0.778051	1.7781	1.53105	1.09783	1.69155	1.58358	1.1704
ENSG00000143119.14_4	CD53	chr1	+	111413810	111442544	1.14624	17.3302	14.5877	7.87793	11.1308	7.40912	14.8366	10.2381	12.54	12.5091	23.0585	34.0557	17.5095	28.1021	3.86414	20.3561	15.5331	17.9269	14.9654
ENSG00000156171.14_2	DRAM2	chr1	-	111659955	111682838	0	0	0	0	0	0	0	0	0	0	0	0	0	0	0	0	0	0	0
ENSG00000134255.14_3	CEPT1	chr1	+	111682249	111727726	3.08339	7.64773	8.28746	8.88911	8.73819	7.38563	4.82484	7.9761	8.50084	9.45842	7.43049	3.61698	9.19733	8.18254	9.34452	12.0787	9.09372	8.91976	8.66743
ENSG00000272982.1_6	AL355816.1	chr1	-	111723996	111724113	0	0	0	0	0	0	0	0	0	0	0	0	0	0	0	0	0	0	0
ENSG00000273221.1_6	AL355816.2	chr1	-	111727037	111727683	0	0	0	0	0	0	0	0	0	0	0	0	0	0	0	0	0	0	0
ENSG00000162777.17_4	DENND2D	chr1	-	111728591	111747157	0.873434	1.35016	0	0	0.024991	0.313718	0.717898	0	0	0	0	0.715206	0	0.041994	1.50894	0	1.72784	0.463869	2.05689
ENSG00000064886.14_4	CHI3L2	chr1	+	111743393	111786062	0	0	0	0	0.15063	0	0	0.042682	0	0.042273	0	0.140327	0.102887	0	0.118758	0	0.05978	0.109241	0
ENSG00000171385.9_3	KCND3	chr1	-	112313284	112531777	1.09844	1.51398	0.710199	0.934101	1.17457	0.859864	1.04246	0.262737	0.677564	0.944719	1.55161	2.0213	2.59963	2.60563	2.14023	3.41248	2.89532	2.34894	1.93793
ENSG00000232558.1_6	KCND3-IT1	chr1	-	112396384	112399527	0	0	0	0	0	0	0	0	0	0	0	0	0	0	0	0	0	0	0
ENSG00000237556.1_6	KCND3-AS1	chr1	+	112451958	112453553	0	0	0	0	0	0	0	0	0	0	0	0	0	0	0	0	0	0	0
ENSG00000231437.3_5	LINC01750	chr1	+	112532392	112541464	0	0	0	0	0	0	0.093516	0	0	0	0	0	0	0	0	0.358279	0.362556	0.251554	0.399137
ENSG00000231246.2_6	AL445426.1	chr1	-	112719856	112903247	0	0	0	0	0	0	0	0	0	0	0	0	0	0.00868	0.050228	0	0	0	0.051551
ENSG00000239111.1	snoU13	chr1	+	112738124	112738228	0	0	0	0	0	0	0	0	0	0	0	0	0	0	0	0	0	0	0
ENSG00000238761.1	snoU13	chr1	+	112913626	112913729	123.288	58.696	85.9161	80.2596	78.8242	55.9336	105.833	86.1922	92.0827	144.693	137.956	180.38	151.922	121.494	180.176	167.244	159.26	209.608	162.641
ENSG00000143079.15_5	CTTNBP2NL	chr1	+	112938836	113006078	0.024013	0.423025	0.380578	0.326289	0.430722	0.656129	0.518408	0.09051	0	0.7439	0.276852	0	1.18411	0	0.37858	0.460108	0	0	0.910486
ENSG00000134245.18_3	WNT2B	chr1	+	113009163	113072787	0	0	0	0	0	0	0	0.007164	0	0	0	0.100653	0.284636	0.091158	0.349413	0.341024	0.443027	0.677018	0.637869
ENSG00000273483.1_6	AL354760.1	chr1	-	113060421	113061063	0	0	0	0	0	0	0	0	0	0	0	0	0	0	0	0	0	0	0
ENSG00000007341.19_4	ST7L	chr1	-	113066136	113163447	0.392477	0.474282	0.753289	1.44538	0.468794	0.334042	0.628199	0.255119	0.276577	0.426433	0.115149	0.429973	0.349262	0.255993	0.354296	0.408886	0.178257	0.319009	0.361315
ENSG00000116489.13_3	CAPZA1	chr1	+	113162427	113214238	0	0	0	0	0	0	0	0	0	0	0	0	0	0	0	0	0	0	0
ENSG00000235299.2_4	MRPL53P1	chr1	-	113168528	113168846	0	0	0	0	0	0	0	0	0	0	0	0	0	0	0	0	0	0	0
ENSG00000252750.1	RNU7-70P	chr1	-	113177341	113177406	0	0	0	0	0	0	0	0	0	0	0	0	0	0	0	0	0	0	0
ENSG00000238975.1	snoU13	chr1	+	113195210	113195310	0	0	0	0	0	0	0	0	0	0	0	0	0	0	0	0	0	0	0
ENSG00000233839.1_5	AL357055.1	chr1	+	113711616	113712025	0.902439	0.429639	0	0.09407	0	0	0.292186	0.246324	0.082224	0.361905	0.300721	0.903393	0.618895	0.700027	0.956147	0.611783	0.39151	0.549069	0.165986
ENSG00000236887.1_5	AL357055.2	chr1	+	113741447	113741880	0	0	0	0	0	0	0	0	0	0.163563	0	0	0	0	0	0	0	0	0
ENSG00000215866.8_5	LINC01356	chr1	-	113362792	113393265	0	0	0	0	0	0	0	0	0	0	0	0	0	0	0	0	0	0	0
ENSG00000224167.2_7	LINC01357	chr1	+	113392443	113420493	0	0	0	0	0	0	0	0	0	0	0	0	0	0	0	0	0	0	0
ENSG00000228040.1_6	AL390729.1	chr1	-	113433389	113433544	0	0	0	0.152366	0	0	0	0	0	0	0	0	0	0	0	0	0	0	0
ENSG00000155380.11_6	SLC16A1	chr1	-	113454469	113499635	0	0	0	0	0	0	0	0	0	0	0	0	0	0	0	0	0	0	0
ENSG00000229020.4_2	AKR7A2P1	chr1	+	113466045	113466959	0	0	0	0	0	0	0	0	0	0	0	0	0	0	0	0	0	0	0
ENSG00000226419.8_6	SLC16A1-AS1	chr1	+	113499037	113589677	0	0	0.139864	0	0	0.104427	0.083284	0.18269	0.021006	0	0.189347	0.199846	0.169265	0	0	0	0	0.108097	0
ENSG00000287807.1_1	AL390242.1	chr1	-	113521232	113542258	0	0	0	0	0	0	0	0	0	0	0	0	0	0	0	0	0	0	0
ENSG00000238198.2_6	AL357055.3	chr1	-	113554309	113615735	0	0	0	0	0	0	0	0	0	0	0	0	0	0	0	0	0	0	0
ENSG00000198799.12_4	LRIG2	chr1	+	113615820	113674882	0	0	0.363905	0	0	0	0	0	0	0	0	0	0	0	0	0	0	0	0
ENSG00000237278.2_4	RLIMP2	chr1	-	113667943	113669505	0	0	0	0	0	0.10702	0	0	0	0	0	0	0	0	0	0	0	0	0
ENSG00000081026.19_4	MAGI3	chr1	+	113933137	114228545	0	0	0	0	0	0	0	0	0	0	0	0	0	0.029992	0	0	0	0	0
ENSG00000232499.2_5	AL391058.1	chr1	+	113992322	113993350	0	0	0	0	0	0	0	0	0	0	0	0	0	0	0	0	0	0	0
ENSG00000238256.1_4	MTND5P20	chr1	-	114119379	114119521	0	0	0	0	0	0	0	0	0	0	0	0	0	0	0	0	0	0	0
ENSG00000081019.13_5	RSBN1	chr1	-	114304454	114355098	0	0	0	0	0	0	0	0	0	0	0	0	0	0	0	0	0	0	0
ENSG00000231128.6_7	AL137856.1	chr1	+	114355001	114412781	0	0	0	0	0	0	0	0	0	0	0	0	0	0	0	0	0	0	0
ENSG00000134242.16_3	PTPN22	chr1	-	114356433	114414375	0.361871	0.258304	0.502136	0.460659	1.52481	0.133983	0.611912	0.254939	0.220597	0.398113	0.640198	0.715929	0.893763	0.569329	0.74084	0.896693	0.515211	0.776424	0.408049
ENSG00000226167.1_6	AP4B1-AS1	chr1	+	114399257	114443859	0	0	0	0	0	0	0	0	0	0	0	0	0	0	0	0	0	0	0
ENSG00000188761.13_4	BCL2L15	chr1	-	114419438	114430203	1.31149	1.09278	0	0.452686	0.321601	0	0.546288	0	0.400867	0.679015	0.79647	0	1.46573	0.628913	0.8729	0	0.600323	0	0.505885
ENSG00000134262.13_3	AP4B1	chr1	-	114436816	114447823	0	0	0	0	0	0	0	0	0	0	0	0	0	0	0	0	0	0	0
ENSG00000118655.7_5	DCLRE1B	chr1	+	114447835	114456708	0	0	0	0	0	0	0	0	0	0	0	0	0	0	0	0	0	0	0
ENSG00000235527.7_6	HIPK1-AS1	chr1	-	114466622	114472117	0	0	0	0	0	0	0	0	0	0	0	0	0	0	0	0	0	0	0
ENSG00000163349.22_6	HIPK1	chr1	+	114471946	114520491	0.023987	0.029781	0.068355	0	0.033054	0.036548	0	0	0.122202	0.033301	0.056392	0	0.074169	0.034371	0.026039	0.034883	0.044026	0.072258	0.058655
ENSG00000116774.12_3	OLFML3	chr1	+	114522013	114578194	0	0	0.095988	0	0	0	0.160664	0	0	0	0	0	0	0	0	0	0	0	0
ENSG00000270780.1_5	AL591742.1	chr1	-	114544055	114544857	0	0	0	0	0	0	0	0	0	0	0	0	0	0	0	0	0	0	0
ENSG00000282048.1_7	AL591742.2	chr1	+	114575015	114577133	1.37471	0.654479	0.454013	0.887847	0.708677	0.392555	0.768439	0.596593	0.533428	0.570662	1.05928	0.719168	0.869608	0.520591	1.18979	0.697271	0.456772	0.696234	0.57111
ENSG00000134207.16_7	SYT6	chr1	-	114631913	114696541	0	0	0	0	0	0	0	0	0	0	0	0	0	0	0	0	0	0	0
ENSG00000232895.2_6	AL121999.1	chr1	-	114749049	114804900	0	0	0	0	0	0	0	0	0	0	0	0	0	0	0	0	0	0	0
ENSG00000233730.1_5	LINC01765	chr1	+	115642293	115645279	0	0	0.150038	0	0	0	0	0	0	0.077308	0	0	0	0	0.146498	0	0	0	0
ENSG00000118729.11_2	CASQ2	chr1	-	116242628	116311402	0	0	0	0	0	0	0	0	0	0	0	0	0	0	0	0	0	0	0
ENSG00000177551.5_3	NHLH2	chr1	-	116378998	116386538	0.428193	0.212744	0.200581	0.171545	0.259451	0.215671	0.299109	0.206886	0.44204	0.486103	0.113814	0.065797	0.112648	0.024033	0.063584	0.163162	0.074935	0.076658	0.094121
ENSG00000214204.4_4	HNRNPA1P43	chr1	-	116399531	116400440	1.55824	0.741859	0.968582	0.740722	0.993273	1.09292	0.903255	0.410825	1.87463	0.093175	0.239216	0.416149	0.326959	0.286724	0.59135	0.005125	0.263874	0.486769	0.004645
ENSG00000163393.13_3	SLC22A15	chr1	+	116519134	116612675	0.127887	0.952174	0.761335	0.806312	0.612837	0.839532	0.038513	0.016193	0.468443	0	4.00847	3.64591	3.5856	5.85376	8.8487	7.82643	5.56067	7.63437	3.91865
ENSG00000237993.1_6	AL365318.1	chr1	-	116556434	116560326	0	0	0	0	0	0	0	0	0	0	0	0	0	0	0	0	0	0	0
ENSG00000173212.4_2	MAB21L3	chr1	+	116654376	116677861	0	0	0.27054	0.064028	0.196235	0.291951	0.098206	0.094105	0.179788	0.115416	0.867738	0.653139	0.916375	1.50443	2.0362	1.31768	1.60303	1.52238	0.591043
ENSG00000163399.16_4	ATP1A1	chr1	+	116915290	116952883	0.216391	0.56838	1.16786	1.08855	1.40147	1.05672	1.14559	1.31123	1.51906	1.41538	1.76554	0.924289	1.44126	1.546	1.88699	1.46913	1.83402	1.68729	1.1043
ENSG00000269279.1	AL136376.1	chr1	-	116915890	116926718	0	0	0	0	0	0	0	0	0	0	0	0	0	0	0	0	0	0	0
ENSG00000203865.10_5	ATP1A1-AS1	chr1	-	116933197	116961257	0.873644	2.69529	5.73838	4.13675	6.99663	4.52837	4.61645	5.46462	5.93709	6.01236	6.11783	4.83783	6.96532	5.68619	8.08467	7.52626	7.69734	8.12212	5.26904
ENSG00000212385.1	RNU6-817P	chr1	-	116956388	116956491	0	0	0.318549	0	0.105396	0	0	0	0	0.49296	0	0	0	0	0.402015	0	0	0	0
ENSG00000233154.6_6	LINC01762	chr1	-	116966346	117021464	0.017826	0.287016	0	0	0.117446	0	0.284499	0.210419	0	0	0.052363	0	0	0	0	0	0	0	0
ENSG00000230381.2_7	AL136376.1	chr1	-	116971671	116975990	0	0	0	0	0	0	0	0	0	0	0	0	0	0	0	0	0	0	0
ENSG00000200547.1	Y_RNA	chr1	+	116995158	116995249	0	0	0	0	0	0	0	0	0	0	0	0	0	0	0	0	0	0	0
ENSG00000224950.2_6	AL390066.1	chr1	-	117035638	117041834	1.11685	0.53172	0	0	0.495939	0.073815	0	0.268426	0.410381	0	0	0	0	0	0.212283	0	0	0	0
ENSG00000286276.1_1	AL390066.2	chr1	+	117035972	117045256	0	0	0	0	0	0	0	0	0.41953	0	0	0	0	0	0	0	0	0	0
ENSG00000116815.16_5	CD58	chr1	-	117057156	117113661	0.124439	0.118488	0	0.09422	0.054285	0	0.148199	0	0.316356	0	0.295873	0	0	0	0	0	0	0.031849	0
ENSG00000177173.5_4	NAP1L4P1	chr1	-	117075558	117076714	3.92394	1.86814	3.31924	4.49327	2.93652	2.43357	2.44538	3.64582	3.62243	4.2709	10.0054	9.9585	7.25015	6.20791	11.0841	6.84021	10.576	12.3688	3.83971
ENSG00000264419.1	MIR548AC	chr1	-	117102646	117102733	3.81818	1.81779	1.02538	1.14157	0.632378	2.06425	0	1.6963	1.55489	0.49296	2.88429	2.80285	1.17498	1.47763	3.68847	1.93753	2.23932	1.52456	2.46894
ENSG00000143061.17_4	IGSF3	chr1	-	117117021	117210377	0	0	1.06919	1.77584	1.34474	1.06741	0.623169	0.840615	1.32155	0.859753	1.05886	0.722611	1.50917	1.82865	1.87785	2.17556	1.70281	1.64935	2.0589
ENSG00000238532.1	AL355794.1	chr1	-	117134728	117134821	0	0	0	0	0	0	0	0	0	0	0	0	0	0	0	0	0	0	0
ENSG00000221425.1	AL157904.1	chr1	+	117447772	117447916	0	0	0	0	0	0	0	0	0	0	0	0	0	0	0	0	0	0	0
ENSG00000272715.1_6	AL157904.1	chr1	-	117451771	117452153	0	0	0	0	0	0	0	0	0	0	0	0	0	0	0	0	0	0	0
ENSG00000134247.10_3	PTGFRN	chr1	+	117452538	117532975	0.187115	0.091538	0.143462	0.102707	0.009214	0.060477	0.119897	0.062647	0.307004	0.100247	0.254285	0.124887	0.112376	0.068218	0.172449	0.243692	0.084811	0.218173	0.198897
ENSG00000252510.1_1	RNA5SP55	chr1	-	117504969	117505093	0	0	0	0	0	0	0	0	0	0	0	0	0	0	0	0	0	0	0
ENSG00000116830.12_3	TTF2	chr1	+	117602948	117650075	0.273684	0.140319	0.073014	0.123011	0.082271	0.068079	0.078016	0.120041	0.123113	0.09855	0.039044	0.006951	0	0.045905	0.099781	0.057375	0.061249	0.046977	0.032198
ENSG00000215930.1	MIR942	chr1	+	117637265	117637350	0	0	0	0	0	0	0	0	0	0	0	0	0	0	0	0	0	0	0
ENSG00000134253.10_6	TRIM45	chr1	-	117653682	117665209	0	0	0	0	0	0	0	0	0	0	0	0	0	0	0	0	0	0	0
ENSG00000228453.1_4	RPS15AP9	chr1	+	117680851	117681231	0	0	0	0	0	0	0	0	0	0	0	0	0	0	0	0	0	0	0
ENSG00000134258.12	VTCN1	chr1	-	117686209	117753556	0	0	0	0	0	0	0	0	0	0	0	0	0	0	0	0	0	0	0
ENSG00000235202.2_5	LINC01525	chr1	+	117814804	117863958	1.02927	1.08793	2.04064	2.28341	0.66313	0	1.78374	0.74553	0	1.15603	0.538485	0.916737	0.180181	0.26131	0.83235	0.781493	0.308661	0	0.575182
ENSG00000271427.1_6	AL358072.1	chr1	-	117907521	117908095	0	0	0	0	0	0	0	0	0	0	0	0	0	0	0	0	0	0	0
ENSG00000198162.12_4	MAN1A2	chr1	+	117910071	118071494	0	0	0	0	0	0	0.011856	0	0	0	0.010006	0.014332	0	0	0	0	0	0	0
ENSG00000279513.1_6	AL157902.2	chr1	+	118036137	118037628	0	0	0	0	0	0	0	0	0	0	0	0	0	0	0	0	0	0	0
ENSG00000226126.2_4	PSMC1P12	chr1	-	119156956	119158269	0.252664	0.12029	0.794855	1.09456	0.918888	0.917026	1.04615	0.858596	0.365218	0.537229	0.413137	0.481282	0.949894	0.60124	0.888181	1.41906	0.67867	1.15323	0.824485
ENSG00000116874.11_3	WARS2	chr1	-	119573839	119683294	0	0	0	0	0	0	0	0	0	0	0	0	0	0	0	0	0	0	0
ENSG00000224238.2_6	WARS2-IT1	chr1	+	119590028	119607408	0	0	0	0	0	0	0	0	0	0	0	0	0	0	0	0	0	0	0
ENSG00000223575.2_4	RBMX2P3	chr1	-	119627621	119628577	0	0	0	0.225409	0.012335	0	0	0.161073	0	0	0.096745	0	0	0	0.041809	0	0	0.072709	0
ENSG00000236804.1_4	RPS3AP12	chr1	-	119669162	119669914	0	0	0	0	0	0.075388	0	0	0	0	0	0	0	0	0	0	0	0	0
ENSG00000231365.6_7	WARS2-AS1	chr1	+	119683014	119818596	9.14662	67.2851	75.2555	63.735	71.2966	80.3447	72.0106	90.4616	85.2072	78.7431	18.1597	19.0766	45.6689	72.9831	67.507	53.0252	65.0464	59.4189	53.8712
ENSG00000227056.2_4	RPL6P2	chr1	-	119761937	119762719	0	0	0	0	0	0	0	0	0	0	0	0	0	0	0	0	0	0	0
ENSG00000227712.2_6	AL359915.1	chr1	-	119772936	119870538	0	0	0	0	0	0	0	2.34239	0	3.38441	0	0	0	0	0	0	0	0	0
ENSG00000238679.1	snoU13	chr1	+	119801664	119801764	0	0	0	0	0.434107	0.289257	0.504082	0.859587	0.496487	0	0	0	0	0	0	0	0	0	0
ENSG00000232650.6_5	LINC01780	chr1	+	119870022	119898805	0	0	0	0	0	0	0	0	0	0	0	0	0	0	0	0	0	0	0
ENSG00000194297.2	RNU1-75P	chr1	-	119874020	119874148	0	0	0	0	0	0	0	0	0	0	0	0	0	0	0	0	0	0	0
ENSG00000226443.3_4	GAPDHP32	chr1	-	120076372	120077369	0.07515	0.035778	0.064753	0	0.039919	0	0	0.04738	0.018628	0	0	0.017197	0.069511	0	0.043583	0.013501	0	0	0
ENSG00000198857.3_4	HSD3BP5	chr1	+	120143963	120151873	3.03268	1.44382	0	0.638244	0	0.39115	0	0	0	0.581362	0.302418	0	0	0	0.198968	0	0.427325	0.394521	0
ENSG00000116882.14_4	HAO2	chr1	+	119911402	119936753	3.99148	2.10309	3.56927	4.43186	5.9698	4.14357	3.02868	2.70106	4.34784	3.06124	6.52659	4.09091	6.29192	4.10057	11.6115	11.3023	6.55671	10.8094	4.38598
ENSG00000230921.1_6	HAO2-IT1	chr1	+	119911569	119912954	59.4952	28.3249	15.8778	33.947	21.997	16.2021	18.067	9.87025	15.5455	12.9549	20.4846	23.5043	26.1141	21.5656	28.2199	44.6393	19.1838	32.8849	37.2069
ENSG00000203859.10_3	HSD3B2	chr1	+	119957554	119965658	0	0	0	0	0	0	0	0	0	0	0	0	0	0	0	0	0	0	0
ENSG00000232780.2_4	GAPDHP74	chr1	-	119976789	119977703	0	0	0	0	0	0	0	0	0	0	0	0	0	0	0	0	0	0	0
ENSG00000203858.3_4	HSD3BP2	chr1	+	119981624	119988709	0	0	0	0	0	0	0	0	0	0	0	0	0	0	0	0	0	0	0
ENSG00000235595.1_4	GAPDHP23	chr1	-	120004652	120005644	4.52769	2.15558	6.76963	4.95041	11.0503	6.17944	6.16686	4.52787	8.1609	5.27459	9.51917	3.886	12.7959	6.36659	14.914	15.0478	12.0342	11.2827	4.68588
ENSG00000187481.2_4	HSD3BP1	chr1	+	120009844	120016426	0	0	0	0	0	0	0	0	0	0	0	0	0	0	0	0	0	0	0
ENSG00000229570.2_4	GAPDHP58	chr1	-	120038459	120039464	0	0	0	0	0	0	0	0	0	0	0	0	0	0	0	0	0	0	0
ENSG00000203857.10_3	HSD3B1	chr1	+	120049821	120057677	0	0	0	0	0	0	0	0	0	0	0	0	0	0	0	0	0	0	0
ENSG00000143067.5_3	ZNF697	chr1	-	120162000	120190889	10.2056	4.85875	7.88614	5.45814	6.08098	3.61844	7.31894	4.4201	5.19184	6.47981	0	4.34872	6.29901	0	7.88149	6.50998	5.85338	6.82702	0
ENSG00000092621.12_4	PHGDH	chr1	+	120191034	120286849	0	0	0	0	0.015198	0.007813	0	0	0.019566	0	0.150459	0.242489	0.398398	0.214479	0.325744	0.407525	0.364952	0.154252	0.59821
ENSG00000134240.11_2	HMGCS2	chr1	-	120290619	120311528	0	0	0	0	0	0	0	0	0	0	0	0	0	0	0	0	0	0	0
ENSG00000134193.15_3	REG4	chr1	-	120336640	120354203	0.180883	0.193804	0.276138	0.16146	0.087129	0.150056	0.107759	0.162522	0.122698	0.124632	1.30505	1.08675	1.45422	2.63953	2.05629	2.87574	1.5017	1.58842	3.68759
ENSG00000215864.6_5	NBPF7	chr1	-	120377493	120387137	0	0	0	0	0	0	0	0	0	0	0	0	0	0	0	0	0	0	0
ENSG00000227205.4_4	PFN1P9	chr1	+	120395939	120396371	0	0	0	0	0	0	0	0	0	0	0	0	0	0.00815	0	0	0	0	0
ENSG00000226446.1_4	NOTCH2P1	chr1	+	120428927	120429550	1.19231	0.567642	0.66108	0.487284	1.09923	0.245626	0.388802	0.210828	0	0.484665	0	0.389284	0.446383	0	0.159581	0.744978	0.425251	0.644277	0.001693
ENSG00000134249.6_3	ADAM30	chr1	-	120436156	120439118	0.228248	0.108666	0.729864	0.981978	0.937697	0.551595	0.423981	0.69126	0.557749	0.307622	0.095417	0.160391	0.371043	0.115776	0.233455	0.482565	0.17559	0.161162	0.173068
ENSG00000261662.1	RP5-1042I8.7	chr1	-	120451878	120453236	0	0	0.57993	0.230342	0.070729	0.078112	0	0.019556	0.05472	0	0.163172	0.295616	0.23291	0.339923	0.248104	0.286007	0.144043	0.505316	0.093311
ENSG00000134250.20_4	NOTCH2	chr1	-	120454176	120643366	0.324875	0.611054	0.54074	0.925368	0.629727	0.446822	0.682779	0.389979	0.685608	0.515873	0.401362	0.268069	0.38074	0.344781	0.310137	0.834896	0.38805	0.471651	0.446407
ENSG00000273406.1_6	AC245008.1	chr1	+	120619223	120619698	0	0	0	0	0	0	0	0	0	0	0	0	0	0	0	0	0	0	0
ENSG00000207149.1	RNU6-465P	chr1	+	120669562	120669662	0	0	0	0	0	0	0	0	0	0	0	0	0	0	0	0	0	0	0
ENSG00000273131.1	RP6-42F4.1	chr1	-	120693320	120697146	0	0	0	0	0	0	0	0	0	0	0	0	0	0	0	0	0	0	0
ENSG00000236933.1	RP11-439A17.7	chr1	-	120835810	120838343	0	0	0	0.063877	0	0.074314	0.129381	0	0	0	0	0	0	0	0	0	0	0	0
ENSG00000188610.8	FAM72B	chr1	+	120837756	120855681	0.170961	0.171458	0.995938	0.415123	0.319077	0.374837	0.128195	0.365478	0.494845	0.190145	0.140398	0.05119	0.09333	0.333303	0.105681	0.591449	0	0.103439	0
ENSG00000232274.2	RP11-782C8.2	chr1	-	143118704	143211070	0	0	0	0	0	0	0	0	0	0	0	0	0	0	0	0	0	0	0
ENSG00000230850.3	RP11-782C8.1	chr1	+	143119061	143233417	0	0	0	0	0	0	0	0	0	0	0.022303	0	0	0.01437	0	0	0	0.057294	0
ENSG00000237291.2	RP11-782C8.4	chr1	+	143154493	143169717	0	0	0	0	0	0	0	0	0	0	0	0	0	0	0	0	0	0	0
ENSG00000265661.1	MIR3118-2	chr1	+	143163750	143163822	0	0	0	0	0	0	0	0	0	0	0	0	0	0	0	0	0	0	0
ENSG00000232336.1	RP11-782C8.3	chr1	+	143188828	143189695	0	0	0	0	0	0	0	0	0	0	0	0	0	0	0	0	0	0	0
ENSG00000225278.3	RP11-782C8.5	chr1	-	143211628	143240439	0	0	0	0	0	0	0	0	0	0	0	0	0	0	0	0	0	0	0
ENSG00000223345.3_2	HIST2H2BA	chr1	+	120906101	120915073	0	0	0	0	0.10235	0	0	0	0	0	0	0	0.11181	0	0	0	0	0	0.09529
ENSG00000234998.1	RP11-439A17.10	chr1	+	120906609	120935761	0	0	0	0	0	0	0	0	0	0	0	0	0	0	0	0	0	0	0
ENSG00000233029.3	RP11-439A17.9	chr1	+	120925634	120933000	0	0	0.21531	0	0	0	0	0	0	0	0	0	0	0	0	0	0	0.023601	0
ENSG00000198019.8	FCGR1B	chr1	-	120926979	120935937	0	0	0	0.511707	0.258615	0	0	0	0.16891	0	0.095382	0	0	0	0	0.454035	0	0	0
ENSG00000230806.1_6	SRGAP2-AS1	chr1	-	121102017	121140666	0	0	0	0	0	0	0	0	0	0	0	0	0	0	0	0	0.107884	0	0
ENSG00000171943.7	SRGAP2C	chr1	+	121107124	121129949	0	0	0	0	0	0	0	0	0	0	0	0	0	0	0	0	0	0	0
ENSG00000269996.1	RP11-343N15.5	chr1	+	121133256	121134581	0	0	0	0	0	0	0	0	0	0	0	0	0	0	0	0	0	0	0
ENSG00000227082.3_7	AC244021.1	chr1	+	121138614	121205362	0	0	0	0	0	0	0	0	0	0	0	0	0	0	0	0	0	0	0
[truncated: 60,300 more rows]
