# Supplementary material for: ACVRL1 drives resistance to multitarget tyrosine kinase inhibitors in colorectal cancer by promoting USP15-mediated GPX2 stabilization
Source: BMC Med. 2023 Sep 25;21:366. doi: 10.1186/s12916-023-03066-4 (PMC10518977; doi:10.1186/s12916-023-03066-4)
Supplement: Supplementary file 5 — Additional file 5. Data of LC-MS. [file 12916_2023_3066_MOESM5_ESM.zip]

Archive with 2 entries (2 files):
- MD003GI_pACVRL1R2.xlsx
- MD003GI_pENTERR2.xlsx
